# Supplementary material for: Ethyl 4-(4-chloro­phen­yl)-6-methyl-2-thioxo-1,2,3,4-tetra­hydro­pyrimidine-5-carboxyl­ate
Source: Acta Crystallogr Sect E Struct Rep Online. 2009 Sep 26;65(Pt 10):o2518. doi: 10.1107/S1600536809037453 (PMC2970428; doi:10.1107/S1600536809037453)
Supplement: Supplementary file 2 [file e-65-o2518-Isup2.hkl]

#
# h,k,l, Fc-squared, Fo-squared, sigma(Fo-squared) and status flag
#
data_I
_shelx_title ' S4CL in P-1'
_shelx_refln_list_code          4
_shelx_F_calc_maximum      124.06
_exptl_crystal_F_000       324.00
_reflns_d_resolution_high  0.8107
 
loop_
 _symmetry_equiv_pos_as_xyz
 'x, y, z'
 '-x, -y, -z'
 
_cell_length_a     7.3420
_cell_length_b     9.4895
_cell_length_c    12.0425
_cell_angle_alpha  73.823
_cell_angle_beta   88.512
_cell_angle_gamma  70.264
 
_shelx_F_squared_multiplier     1.000
 
loop_
 _refln_index_h
 _refln_index_k
 _refln_index_l
 _refln_F_squared_calc
 _refln_F_squared_meas
 _refln_F_squared_sigma
 _refln_observed_status
   2   0   0        7.10       10.75      0.94 o
   3   0   0      110.48      140.09      2.84 o
   4   0   0      507.75      533.52      6.53 o
   5   0   0       53.98       49.55      3.06 o
   6   0   0      265.45      227.87      7.71 o
   7   0   0      126.24      128.70      8.47 o
   8   0   0        5.42        9.87      4.60 o
  -8   1   0        3.09        3.56      3.68 o
  -7   1   0       34.37       27.90      3.67 o
  -6   1   0        7.75        9.71      3.55 o
  -5   1   0        4.43        4.21      2.90 o
  -4   1   0        2.07        0.38      2.50 o
  -3   1   0       16.05       23.65      2.54 o
  -2   1   0       18.86       24.86      1.32 o
  -1   1   0     2545.32     3066.82     15.60 o
   2   1   0     1700.50     1969.24     11.77 o
   3   1   0        2.32        3.25      0.45 o
   4   1   0       63.23       65.57      1.53 o
   5   1   0       98.29      109.93      5.27 o
   6   1   0       66.28       51.14      5.65 o
   7   1   0       10.02        8.40      4.27 o
   8   1   0        0.22        2.70      4.56 o
  -7   2   0       15.80       20.29      3.39 o
  -6   2   0       26.23       18.35      3.38 o
  -5   2   0       20.29       18.77      3.11 o
  -4   2   0      408.20      401.75      9.06 o
  -3   2   0      627.26      509.66      6.24 o
  -2   2   0       35.02       48.87      2.49 o
  -1   2   0       45.49       55.42      2.89 o
   0   2   0       48.56       47.80      1.87 o
   1   2   0      221.50      263.52      2.04 o
   2   2   0    11651.15    11384.06     50.82 o
   3   2   0      715.59      665.42      6.11 o
   4   2   0       54.74       55.13      1.50 o
   5   2   0       18.61       13.69      1.70 o
   6   2   0      230.34      235.07      5.53 o
   7   2   0       13.39       13.52      4.35 o
   8   2   0       13.72       14.43      4.57 o
  -7   3   0       18.17       16.10      3.47 o
  -6   3   0       15.27       15.31      3.26 o
  -5   3   0        4.82        2.89      2.95 o
  -4   3   0        2.13        2.40      1.27 o
  -3   3   0       22.01       25.58      1.86 o
  -2   3   0       48.85       58.66      2.70 o
  -1   3   0      172.98      151.81      3.40 o
   0   3   0      259.14      280.07      6.71 o
   1   3   0      199.47      120.18      1.99 o
   2   3   0      177.40      172.15      2.28 o
   3   3   0        1.18        2.14      0.91 o
   4   3   0      368.00      354.73      4.06 o
   5   3   0       19.32       24.50      1.73 o
   6   3   0       33.73       33.50      4.06 o
   7   3   0        5.00        2.67      3.86 o
   8   3   0       74.08       82.32      7.66 o
   9   3   0       19.15       27.05      7.83 o
  -6   4   0       30.34       37.17      3.99 o
  -5   4   0        3.95        2.12      2.95 o
  -4   4   0      286.43      249.86      7.28 o
  -3   4   0      151.60      138.78      4.57 o
  -2   4   0      459.44      430.86      8.00 o
  -1   4   0     1113.28     1022.77      9.25 o
   0   4   0      138.38      192.61      3.44 o
   1   4   0      267.60      279.90      3.89 o
   2   4   0      113.30      130.31      2.64 o
   3   4   0      666.54      757.17      8.32 o
   4   4   0      566.18      575.74     17.67 o
   5   4   0       81.44       83.33      3.97 o
   6   4   0      658.11      682.50     10.50 o
   7   4   0      106.30      115.42      6.16 o
   8   4   0       83.94       89.72      7.44 o
   9   4   0        1.15        0.00      4.75 o
  -6   5   0       10.42       11.06      2.97 o
  -5   5   0       75.35       72.96      4.51 o
  -4   5   0        0.00        1.75      2.13 o
  -3   5   0        0.84        0.00      2.56 o
  -2   5   0       30.31       37.41      3.22 o
  -1   5   0      787.77      870.11     11.94 o
   0   5   0      113.52       87.07      3.05 o
   1   5   0       82.51       72.51      2.54 o
   2   5   0      213.43      233.99      3.95 o
   3   5   0       20.11       17.65      1.40 o
   4   5   0       12.94       19.10      2.38 o
   5   5   0      854.36      818.24     19.10 o
   6   5   0      240.40      215.95      5.83 o
   7   5   0        9.04        5.55      2.74 o
   8   5   0       18.00       16.81      4.62 o
  -5   6   0       50.89       58.97      5.65 o
  -4   6   0        0.50        0.70      3.17 o
  -3   6   0        0.63        7.15      2.71 o
  -2   6   0        0.01        2.29      2.93 o
  -1   6   0        4.53        1.92      2.49 o
   0   6   0      189.76      165.87      5.58 o
   1   6   0       66.56       58.83      2.65 o
   2   6   0       92.00      107.23      3.31 o
   3   6   0      107.53       91.81      3.08 o
   4   6   0      127.74      132.29      4.73 o
   5   6   0        0.05        0.94      2.51 o
   6   6   0       19.39       26.04      3.45 o
   7   6   0        4.65        1.43      3.08 o
   8   6   0       30.25       34.42      5.63 o
  -4   7   0       75.93       83.92      6.18 o
  -3   7   0        2.53        4.11      2.69 o
  -2   7   0        0.03        0.00      2.59 o
  -1   7   0       20.52       26.52      2.72 o
   0   7   0      115.11       99.93      3.88 o
   1   7   0      116.63      125.21      3.90 o
   2   7   0      246.38      238.97      4.91 o
   3   7   0        5.49        3.43      1.84 o
   4   7   0        9.95        9.05      2.58 o
   5   7   0        5.08        3.31      2.47 o
   6   7   0       68.78       71.30      4.64 o
   7   7   0       95.04      127.33     10.37 o
   8   7   0        4.83        2.32      4.81 o
  -3   8   0       25.02       20.63      3.35 o
  -2   8   0        0.19        0.00      2.46 o
  -1   8   0       18.98       15.78      2.61 o
   0   8   0        2.67        3.84      2.21 o
   1   8   0        0.80        3.11      2.03 o
   2   8   0      144.91      141.94      4.23 o
   3   8   0       22.14       20.15      2.15 o
   4   8   0       91.60       95.19      4.16 o
   5   8   0       20.74       14.50      2.83 o
   6   8   0       17.28       18.59      3.70 o
   7   8   0       24.28       28.97      4.78 o
   8   8   0        0.44        8.97      3.82 o
  -2   9   0       22.83       28.19      4.31 o
  -1   9   0       39.53       42.31      3.73 o
   0   9   0       42.11       39.45      4.00 o
   1   9   0       18.21       14.11      3.02 o
   2   9   0      335.50      334.07     11.22 o
   3   9   0       43.53       47.00      3.50 o
   4   9   0       83.27       77.62      4.38 o
   5   9   0       40.65       37.08      3.28 o
   6   9   0        9.41        8.12      3.51 o
   7   9   0        0.04        0.73      4.54 o
  -1  10   0        0.34        0.00      4.42 o
   0  10   0       10.30       12.26      4.61 o
   1  10   0        8.23        5.10      3.10 o
   2  10   0       37.89       31.41      3.44 o
   3  10   0        0.03        0.00      2.58 o
   4  10   0        4.99        6.22      2.58 o
   5  10   0        0.02        0.86      2.93 o
   6  10   0       17.32       18.09      3.57 o
   2  11   0       40.49       44.97      4.64 o
   3  11   0        0.40        0.60      3.38 o
   4  11   0       47.61       49.68      4.79 o
  -6 -10   1        3.86        1.27      3.30 o
  -5 -10   1        3.15        1.55      3.34 o
  -4 -10   1        8.75       15.45      3.06 o
  -3 -10   1        3.83        4.18      2.89 o
  -2 -10   1       14.25       15.29      3.34 o
  -1 -10   1       16.48       21.83      4.03 o
   0 -10   1        0.47        0.00      3.77 o
  -7  -9   1        0.80        0.70      4.55 o
  -6  -9   1        4.42        6.77      3.04 o
  -5  -9   1      129.54      130.43      5.60 o
  -4  -9   1       11.77       10.44      2.37 o
  -3  -9   1       16.29       12.30      2.39 o
  -2  -9   1       93.82       88.14      4.46 o
  -1  -9   1       38.39       45.34      3.68 o
   0  -9   1        2.81        2.61      3.34 o
   1  -9   1        3.63        3.48      3.70 o
   2  -9   1        2.84        9.57      3.94 o
  -8  -8   1       11.39       12.46      4.34 o
  -7  -8   1       32.62       36.31      5.28 o
  -6  -8   1       47.37       36.22      4.65 o
  -5  -8   1       11.14        7.54      2.47 o
  -4  -8   1       32.60       26.19      2.64 o
  -3  -8   1        0.10        0.85      2.32 o
  -2  -8   1      216.89      231.49      6.30 o
  -1  -8   1        0.02        0.52      2.56 o
   0  -8   1      194.52      187.71      6.20 o
   1  -8   1        1.30        1.07      3.09 o
   2  -8   1        0.01        1.13      2.91 o
   3  -8   1        3.36        1.14      3.31 o
  -8  -7   1        1.32        0.15      4.68 o
  -7  -7   1        1.47        1.30      3.76 o
  -6  -7   1       11.86       11.31      3.16 o
  -5  -7   1       82.28       75.39      5.37 o
  -4  -7   1        5.19        7.60      1.95 o
  -3  -7   1      161.91      163.59      4.59 o
  -2  -7   1        5.76        6.77      1.43 o
  -1  -7   1        2.51        3.59      1.49 o
   0  -7   1      239.46      227.96      8.06 o
   1  -7   1      190.31      204.29      5.05 o
   2  -7   1        0.57        0.00      3.01 o
   3  -7   1        8.49       13.33      2.76 o
   4  -7   1        6.04        7.12      3.27 o
  -8  -6   1        0.48        0.00      4.63 o
  -7  -6   1        0.08        0.00      3.41 o
  -6  -6   1        4.46        4.07      2.71 o
  -5  -6   1       60.66       57.65      2.98 o
  -4  -6   1       77.34       77.32      3.88 o
  -3  -6   1       38.22       36.67      2.84 o
  -2  -6   1      271.07      253.01      4.10 o
  -1  -6   1      101.77       96.14      3.53 o
   0  -6   1      143.60      144.86      3.96 o
   1  -6   1       39.31       33.85      3.36 o
   2  -6   1      288.10      260.68      6.79 o
   3  -6   1       65.52       82.11      4.20 o
   4  -6   1       21.54       19.62      3.32 o
   5  -6   1       23.72       28.45      3.93 o
  -8  -5   1       58.98       62.56      6.28 o
  -7  -5   1        3.32        2.11      2.83 o
  -6  -5   1       19.54       18.36      2.91 o
  -5  -5   1       58.65       64.19      3.63 o
  -4  -5   1        6.14        7.69      2.05 o
  -3  -5   1     1199.96     1226.01     13.04 o
  -2  -5   1        0.49        0.68      0.78 o
  -1  -5   1      200.57      209.88      3.65 o
   0  -5   1       27.25       35.51      2.10 o
   1  -5   1        0.92        2.87      2.27 o
   2  -5   1      417.14      385.57      7.51 o
   3  -5   1      572.89      566.64     14.86 o
   4  -5   1       47.42       54.09      3.47 o
   5  -5   1       16.13       21.48      3.18 o
   6  -5   1        0.18        0.43      2.87 o
  -9  -4   1        5.29       11.56      5.09 o
  -8  -4   1       36.73       41.38      4.79 o
  -7  -4   1       70.03       69.44      4.13 o
  -6  -4   1      441.41      446.55     10.03 o
  -5  -4   1        0.04        0.37      0.72 o
  -4  -4   1      357.00      388.29      6.88 o
  -3  -4   1      123.58      134.35      3.45 o
  -2  -4   1       98.44       86.82      2.37 o
  -1  -4   1      214.68      226.58      3.09 o
   0  -4   1      371.11      346.16      4.90 o
   1  -4   1      499.90      544.92      6.65 o
   2  -4   1      115.74      122.07      4.46 o
   3  -4   1       26.25       30.64      3.49 o
   4  -4   1      314.82      283.88      4.94 o
   5  -4   1       21.20       12.98      3.10 o
   6  -4   1        6.90        3.91      3.48 o
  -9  -3   1       21.99        9.44      5.05 o
  -8  -3   1        2.53        0.89      3.39 o
  -7  -3   1       97.35      108.37      6.25 o
  -6  -3   1       77.35       70.73      3.79 o
  -5  -3   1       12.24       12.25      1.21 o
  -4  -3   1        1.81        3.81      1.55 o
  -3  -3   1        1.33        2.06      0.90 o
  -2  -3   1      469.84      427.91      4.54 o
  -1  -3   1      298.76      233.16      3.92 o
   0  -3   1      462.14      450.65      3.90 o
   1  -3   1       41.32       43.30      1.81 o
   2  -3   1      188.40      196.76      5.09 o
   3  -3   1       21.05       23.88      2.74 o
   4  -3   1       34.42       24.89      1.99 o
   5  -3   1       79.00       94.27      4.99 o
   6  -3   1       13.08       10.65      3.22 o
   7  -3   1        1.79        0.93      3.47 o
  -8  -2   1        0.14        0.00      4.33 o
  -7  -2   1       18.97       18.22      4.32 o
  -6  -2   1        0.93        0.00      1.71 o
  -5  -2   1       88.01       97.61      3.17 o
  -4  -2   1      300.37      266.54      3.46 o
  -3  -2   1      198.38      214.41      3.89 o
  -2  -2   1       15.36       15.19      1.02 o
  -1  -2   1     1101.98     1310.44      9.52 o
   0  -2   1      978.38      941.82      7.01 o
   1  -2   1     1123.35     1031.61      7.52 o
   2  -2   1      466.06      404.91      5.39 o
   3  -2   1      197.04      175.15      3.76 o
   4  -2   1       48.49       52.81      2.59 o
   5  -2   1      103.38      105.51      5.05 o
   6  -2   1      145.71      138.84      6.00 o
   7  -2   1        9.71        7.64      3.17 o
  -8  -1   1       24.55       21.08      4.99 o
  -7  -1   1       37.59       32.62      4.89 o
  -6  -1   1      143.60      159.97      8.02 o
  -5  -1   1      491.90      468.12      8.95 o
  -4  -1   1        7.17        8.64      1.32 o
  -3  -1   1      733.37      722.70      9.31 o
  -2  -1   1      460.29      587.08      9.12 o
  -1  -1   1      486.25      487.32      3.71 o
   0  -1   1       29.33       62.84      1.06 o
   1  -1   1     1212.71     1113.00     10.29 o
   2  -1   1        0.07        0.83      0.52 o
   3  -1   1      214.95      223.42      3.65 o
   4  -1   1      359.81      385.95     11.78 o
   5  -1   1        7.55       13.98      3.43 o
   6  -1   1        2.17        2.56      3.32 o
   7  -1   1        6.34        7.98      3.69 o
   8  -1   1        0.02        1.17      3.94 o
  -8   0   1        8.33        3.96      3.72 o
  -7   0   1       55.44       59.47      4.72 o
  -6   0   1       67.25       76.39      6.40 o
  -5   0   1       40.88       30.39      1.66 o
  -4   0   1        8.19       12.99      1.04 o
  -3   0   1     3481.82     3643.13     17.66 o
  -2   0   1      275.75      317.04      4.06 o
  -1   0   1     5025.61     5055.10     40.88 o
   1   0   1      346.09      462.52      2.40 o
   2   0   1     5366.01     5374.06     28.54 o
   3   0   1      267.25      278.35      3.81 o
   4   0   1        0.01        1.86      2.27 o
   5   0   1       87.11       83.75      4.75 o
   6   0   1       20.38       13.73      4.20 o
   7   0   1      262.58      260.30     11.37 o
   8   0   1       34.98       50.11      6.78 o
  -8   1   1      113.73      106.66      7.09 o
  -7   1   1        3.37        2.64      2.84 o
  -6   1   1       65.00       60.71      4.19 o
  -5   1   1       13.69       12.63      3.07 o
  -4   1   1      659.06      713.45      7.83 o
  -3   1   1     1683.84     1693.66      9.16 o
  -2   1   1        1.40        5.21      0.90 o
  -1   1   1        0.15        1.16      0.61 o
   1   1   1        2.99        0.52      0.46 o
   2   1   1     2258.85     2601.00     17.59 o
   3   1   1        3.80        1.91      0.89 o
   4   1   1      245.56      216.98      4.44 o
   5   1   1       38.13       45.50      2.39 o
   6   1   1       76.15       56.51      5.95 o
   7   1   1        7.96        8.01      4.55 o
   8   1   1        8.92       12.45      4.63 o
  -7   2   1       33.69       36.68      4.03 o
  -6   2   1       88.39       87.92      4.93 o
  -5   2   1        1.53        2.12      2.67 o
  -4   2   1        9.74       11.11      1.20 o
  -3   2   1       79.05       68.43      2.81 o
  -2   2   1      440.99      452.04      6.46 o
  -1   2   1     3616.99     3706.88     12.25 o
   0   2   1      135.92      130.69      1.69 o
   1   2   1     2915.28     3039.45     10.36 o
   2   2   1     1591.27     1509.06     13.17 o
   3   2   1      159.81      121.63      2.78 o
   4   2   1      687.34      629.32      6.27 o
   5   2   1      765.78      762.40      6.97 o
   6   2   1      117.51      120.04      7.14 o
   7   2   1       78.49       85.23      6.92 o
   8   2   1        2.78        0.87      4.30 o
  -7   3   1       31.24       26.04      3.72 o
  -6   3   1       50.01       46.20      4.13 o
  -5   3   1       16.58       15.73      3.10 o
  -4   3   1       67.60       72.98      3.20 o
  -3   3   1       60.41       70.69      2.86 o
  -2   3   1      325.75      319.42      4.58 o
  -1   3   1     2030.46     2117.10     13.22 o
   0   3   1      517.37      513.06      4.68 o
   1   3   1      168.81      132.52      2.32 o
   2   3   1     1139.17     1089.03      5.64 o
   3   3   1        4.80       13.38      1.01 o
   4   3   1       37.19       35.63      1.45 o
   5   3   1       92.24       84.77      3.32 o
   6   3   1      432.99      407.34      5.94 o
   7   3   1        1.83        0.86      3.69 o
   8   3   1       37.19       29.55      5.49 o
   9   3   1       12.12       16.38      6.36 o
  -6   4   1        2.14        0.27      3.04 o
  -5   4   1        0.25        0.80      2.85 o
  -4   4   1      795.80      771.10     10.37 o
  -3   4   1      113.23      121.98      3.64 o
  -2   4   1        0.42        0.88      2.35 o
  -1   4   1        3.05        3.81      1.96 o
   0   4   1      720.00      589.24      7.99 o
   1   4   1     1158.20     1092.51     12.92 o
   2   4   1      691.16      729.24      6.79 o
   3   4   1      829.11      942.40     10.18 o
   4   4   1      955.37      935.75      8.22 o
   5   4   1      208.97      228.45      4.72 o
   6   4   1      302.63      314.73      7.22 o
   7   4   1       12.52       14.06      3.27 o
   8   4   1       52.77       55.59      6.21 o
   9   4   1        2.38        0.19      5.25 o
  -6   5   1        1.27        0.30      3.34 o
  -5   5   1      195.13      194.61      6.23 o
  -4   5   1       42.33       42.21      2.61 o
  -3   5   1        0.05        2.02      2.03 o
  -2   5   1      140.07      143.48      4.62 o
  -1   5   1      186.11      157.65      4.75 o
   0   5   1        0.45        2.35      1.58 o
   1   5   1      125.20      153.75      5.22 o
   2   5   1     1872.50     1859.46     22.96 o
   3   5   1       72.39       87.44      2.13 o
   4   5   1      267.96      251.53      5.52 o
   5   5   1      479.13      476.88     11.10 o
   6   5   1      463.70      427.91      7.84 o
   7   5   1       30.46       36.50      3.82 o
   8   5   1        4.90        4.81      4.80 o
   9   5   1        0.25        5.21      5.26 o
  -5   6   1        1.45        2.35      3.94 o
  -4   6   1       12.65       15.20      3.22 o
  -3   6   1       34.10       32.73      2.59 o
  -2   6   1       26.05       37.74      3.23 o
  -1   6   1        0.32        0.16      2.06 o
   0   6   1        1.03        2.64      1.83 o
   1   6   1       28.14       21.76      2.20 o
   2   6   1      100.36       79.39      2.98 o
   3   6   1       99.04      101.96      3.24 o
   4   6   1        1.31        2.63      1.91 o
   5   6   1       78.86       72.49      4.21 o
   6   6   1       44.75       46.40      3.71 o
   7   6   1       12.50       13.94      3.17 o
   8   6   1       59.62       74.82      7.04 o
  -4   7   1       11.17        7.77      3.71 o
  -3   7   1        0.89        2.37      2.35 o
  -2   7   1       24.74       23.38      3.05 o
  -1   7   1       48.00       47.05      3.19 o
   0   7   1       20.65       26.04      2.82 o
   1   7   1        5.17        4.88      1.90 o
   2   7   1       21.36       21.29      2.29 o
   3   7   1       35.03       34.44      2.52 o
   4   7   1      327.14      315.29      6.23 o
   5   7   1        7.38        5.17      2.54 o
   6   7   1       65.20       56.67      4.36 o
   7   7   1      120.65      116.56      6.57 o
   8   7   1       44.29       40.82      6.09 o
  -3   8   1        0.00        0.00      2.79 o
  -2   8   1       19.73       29.65      2.82 o
  -1   8   1       84.52       73.77      3.67 o
   0   8   1        3.48        4.04      2.34 o
   1   8   1       28.86       34.80      2.81 o
   2   8   1       57.24       48.96      3.13 o
   3   8   1      107.03       99.11      3.93 o
   4   8   1       32.69       31.93      2.87 o
   5   8   1       10.86        6.48      2.75 o
   6   8   1        0.32        0.00      2.72 o
   7   8   1       24.05       22.58      4.47 o
   8   8   1        0.23        0.68      5.14 o
  -2   9   1        5.78        6.99      2.91 o
  -1   9   1        0.02        3.02      3.26 o
   0   9   1       48.12       45.93      3.69 o
   1   9   1      436.87      432.94      9.05 o
   2   9   1      207.85      206.06      6.53 o
   3   9   1        0.11        2.14      2.54 o
   4   9   1        3.10        2.88      2.55 o
   5   9   1       71.87       72.53      4.50 o
   6   9   1       22.21       22.49      3.16 o
   7   9   1        0.27        1.65      4.49 o
  -1  10   1        4.82        4.43      3.25 o
   0  10   1       53.47       68.82      5.11 o
   1  10   1        0.67        0.12      2.99 o
   2  10   1        7.35        9.44      3.77 o
   3  10   1       18.78       17.73      3.42 o
   4  10   1        1.23        3.66      2.78 o
   5  10   1        0.06        0.00      3.29 o
   6  10   1        4.09        2.93      2.91 o
   1  11   1        1.46        2.00      3.15 o
   2  11   1       17.84       21.05      3.97 o
   3  11   1       55.79       64.85      5.17 o
   4  11   1        3.80        4.23      3.49 o
   5  11   1       10.04        7.45      3.69 o
  -5 -10   2       35.19       25.82      3.81 o
  -4 -10   2        1.49        0.00      3.69 o
  -3 -10   2        1.66        4.22      3.18 o
  -2 -10   2       34.71       28.11      3.90 o
  -1 -10   2      109.38      116.21      6.30 o
   0 -10   2        5.98       11.44      3.82 o
  -7  -9   2        9.46        8.96      3.82 o
  -6  -9   2        1.12        0.46      3.66 o
  -5  -9   2        0.06        0.00      3.49 o
  -4  -9   2        7.76        7.25      3.21 o
  -3  -9   2      104.55       97.49      4.85 o
  -2  -9   2       56.43       52.44      4.57 o
  -1  -9   2       21.87       26.20      3.64 o
   0  -9   2        4.30        5.99      3.81 o
   1  -9   2        6.67        9.53      4.59 o
  -7  -8   2       19.65       16.24      4.76 o
  -6  -8   2        0.32        0.00      3.50 o
  -5  -8   2       45.35       42.97      4.26 o
  -4  -8   2       33.32       35.05      2.89 o
  -3  -8   2       30.40       26.10      2.57 o
  -2  -8   2        2.18        1.42      2.16 o
  -1  -8   2       31.46       38.28      3.21 o
   0  -8   2        0.46        0.97      2.78 o
   1  -8   2       32.21       36.26      4.65 o
   2  -8   2        1.62        0.39      3.70 o
   3  -8   2        2.12        2.16      4.54 o
  -8  -7   2       69.13       70.04      9.22 o
  -7  -7   2        0.34        0.00      3.88 o
  -6  -7   2        7.53        5.43      3.55 o
  -5  -7   2       14.65       12.89      3.10 o
  -4  -7   2        2.05        3.27      2.12 o
  -3  -7   2      194.13      179.87      4.81 o
  -2  -7   2       38.26       34.52      2.66 o
  -1  -7   2      132.67      129.16      4.55 o
   0  -7   2       46.20       38.28      2.59 o
   1  -7   2       42.07       47.78      3.70 o
   2  -7   2        1.72        2.59      2.83 o
   3  -7   2       31.55       41.30      4.86 o
   4  -7   2        0.05        1.43      3.84 o
  -8  -6   2       27.73       27.63      4.91 o
  -7  -6   2        4.09        4.04      3.64 o
  -6  -6   2      128.54      133.71      9.97 o
  -5  -6   2      247.09      231.50      6.83 o
  -4  -6   2       48.86       52.93      2.79 o
  -3  -6   2      113.39      117.94      3.82 o
  -2  -6   2      489.65      496.74      8.28 o
  -1  -6   2        3.03        4.27      2.14 o
   0  -6   2       26.45       32.36      2.32 o
   1  -6   2      215.91      210.63      5.53 o
   2  -6   2        0.07        0.72      2.52 o
   3  -6   2       16.11       17.25      2.98 o
   4  -6   2        1.29        2.32      3.39 o
   5  -6   2       71.65       89.63      5.71 o
  -8  -5   2       39.66       36.82      5.73 o
  -7  -5   2       11.63        8.13      4.63 o
  -6  -5   2      657.11      673.58     16.94 o
  -5  -5   2       20.34       24.42      3.00 o
  -4  -5   2        1.21        1.23      1.08 o
  -3  -5   2      552.99      606.11      5.32 o
  -2  -5   2      594.30      628.03      6.57 o
  -1  -5   2      695.07      660.11      7.06 o
   0  -5   2      361.55      329.14      7.66 o
   1  -5   2       86.92       94.98      4.47 o
   2  -5   2      255.94      242.35      6.16 o
   3  -5   2       48.50       39.37      3.81 o
   4  -5   2      194.75      206.42      6.47 o
   5  -5   2        1.48        4.32      2.57 o
  -8  -4   2        2.48        2.28      4.24 o
  -7  -4   2        1.57        2.40      2.81 o
  -6  -4   2      302.91      304.39     10.44 o
  -5  -4   2       84.48       82.15      3.02 o
  -4  -4   2       98.46       99.63      3.08 o
  -3  -4   2        0.07        1.64      1.16 o
  -2  -4   2       88.12       83.76      3.11 o
  -1  -4   2      363.16      409.47      5.02 o
   0  -4   2      409.73      421.20      6.42 o
   1  -4   2      206.73      200.27      4.57 o
   2  -4   2        3.15        7.15      1.60 o
   3  -4   2       10.28        9.10      2.19 o
   4  -4   2       48.19       38.73      3.45 o
   5  -4   2        4.02        5.05      2.88 o
   6  -4   2        7.29        5.61      3.08 o
  -8  -3   2       52.74       59.41      5.43 o
  -7  -3   2       30.43       32.97      4.30 o
  -6  -3   2       38.43       37.69      2.57 o
  -5  -3   2      392.02      351.89      6.17 o
  -4  -3   2      488.68      466.34     10.07 o
  -3  -3   2      362.58      388.98      7.52 o
  -2  -3   2      207.07      180.51      3.52 o
  -1  -3   2      126.14      111.73      2.28 o
   0  -3   2      256.48      238.91      2.51 o
   1  -3   2     1032.69     1007.89      8.13 o
   2  -3   2      246.25      260.54      5.10 o
   3  -3   2       32.68       42.31      2.86 o
   4  -3   2      187.70      182.01      5.17 o
   5  -3   2       25.51       33.45      3.74 o
   6  -3   2       10.77       14.41      3.32 o
   7  -3   2       26.34       36.87      4.57 o
  -8  -2   2        3.76        0.00      4.44 o
  -7  -2   2        4.64        7.82      4.10 o
  -6  -2   2        1.35        0.40      1.52 o
  -5  -2   2       26.81       36.46      2.47 o
  -4  -2   2      173.35      164.12      2.76 o
  -3  -2   2       83.84       91.41      2.30 o
  -2  -2   2       99.85       97.62      2.38 o
  -1  -2   2      488.39      439.86      3.51 o
   0  -2   2       17.27       41.75      1.20 o
   1  -2   2     1251.16     1362.22     15.50 o
   2  -2   2        4.10        2.72      1.53 o
   3  -2   2      240.39      249.81      5.49 o
   4  -2   2       37.36       30.50      2.18 o
   5  -2   2       39.49       46.74      5.01 o
   6  -2   2        0.32        5.25      3.00 o
   7  -2   2        2.90        5.80      3.13 o
  -8  -1   2       28.31       27.76      5.55 o
  -7  -1   2      349.42      301.20     12.78 o
  -6  -1   2      118.44       92.85      4.59 o
  -5  -1   2       34.47       47.34      2.65 o
  -4  -1   2       33.27       51.83      2.97 o
  -3  -1   2     1095.22     1092.02      8.53 o
  -2  -1   2     1986.59     1827.06     11.31 o
  -1  -1   2     3090.38     3266.35     15.34 o
   0  -1   2     8837.98     9511.93     26.32 o
   1  -1   2     2961.94     2936.28     19.93 o
   2  -1   2      185.66      181.08      2.58 o
   3  -1   2     1729.41     1611.27     10.08 o
   4  -1   2       66.17       77.10      4.78 o
   5  -1   2        9.55       10.30      3.47 o
   6  -1   2        0.07        1.60      3.78 o
   7  -1   2      145.31      174.57      9.91 o
  -8   0   2       17.96       25.28      4.27 o
  -7   0   2        8.14        3.70      4.16 o
  -6   0   2        0.06        0.00      2.54 o
  -5   0   2       36.26       26.15      2.87 o
  -4   0   2      146.47      154.39      3.88 o
  -3   0   2      320.46      298.22      4.59 o
  -2   0   2        0.30        0.94      0.48 o
  -1   0   2     5612.17     5752.24     21.55 o
   0   0   2      288.16      210.81      1.44 o
   1   0   2        0.89       13.37      0.66 o
   2   0   2      494.45      514.08      3.83 o
   3   0   2      190.21      180.54      4.53 o
   4   0   2       29.52       19.39      2.20 o
   5   0   2      211.49      199.51      8.28 o
   6   0   2       15.03       13.92      4.40 o
   7   0   2       35.69       31.74      7.02 o
   8   0   2       15.96       19.67      5.20 o
  -8   1   2       23.63       29.76      4.36 o
  -7   1   2       13.58       12.18      3.02 o
  -6   1   2      217.37      202.99     10.00 o
  -5   1   2      167.84      160.94      3.23 o
  -4   1   2        6.91        3.92      0.66 o
  -3   1   2       61.07       54.35      3.19 o
  -2   1   2      422.37      364.07      5.99 o
  -1   1   2     3454.29     3533.26     12.82 o
   0   1   2       72.99       54.18      0.67 o
   1   1   2      421.81      577.14      3.33 o
   2   1   2       65.85      125.93      2.02 o
   3   1   2      128.09       88.01      1.60 o
   4   1   2      131.89      110.68      3.14 o
   5   1   2      202.42      203.62      7.92 o
   6   1   2       35.57       41.09      5.19 o
   7   1   2        0.17        0.00      3.79 o
   8   1   2        0.01        0.00      5.12 o
  -7   2   2        0.23        0.00      3.06 o
  -6   2   2       20.77       18.00      3.03 o
  -5   2   2        9.69        9.26      1.33 o
  -4   2   2        1.18        1.62      1.23 o
  -3   2   2       17.15       15.32      1.72 o
  -2   2   2      865.46      893.35      8.57 o
  -1   2   2        0.11        2.71      0.75 o
   0   2   2     1049.86     1147.90      9.16 o
   1   2   2     5133.49     5650.59     25.91 o
   2   2   2     1243.67     1316.54      7.49 o
   3   2   2       57.65       77.68      1.89 o
   4   2   2       10.69        7.02      1.10 o
   5   2   2       15.65       17.37      1.07 o
   6   2   2      102.45       92.25      5.32 o
   7   2   2      100.33       90.96      9.51 o
   8   2   2        0.12        0.00      4.94 o
  -7   3   2        3.78        2.58      3.06 o
  -6   3   2        9.63       14.56      3.31 o
  -5   3   2        7.73       10.47      2.87 o
  -4   3   2      441.82      406.76      6.18 o
  -3   3   2      126.83      134.79      3.74 o
  -2   3   2        0.00        1.50      1.38 o
  -1   3   2       84.03      128.15      1.99 o
   0   3   2      823.87      837.44      6.33 o
   1   3   2     3621.08     3658.80     22.05 o
   2   3   2      238.21      205.58      3.14 o
   3   3   2     1579.87     1698.31     14.16 o
   4   3   2      368.41      357.75      4.26 o
   5   3   2       44.70       51.48      2.50 o
   6   3   2      294.89      295.12      6.25 o
   7   3   2      104.44      107.59      7.19 o
   8   3   2       21.56       10.56      6.81 o
  -6   4   2       27.61       23.97      3.70 o
  -5   4   2        0.68        2.79      2.87 o
  -4   4   2        0.05        1.51      1.92 o
  -3   4   2      407.92      386.51      6.15 o
  -2   4   2      160.33      143.49      4.68 o
  -1   4   2      867.46     1063.27      8.04 o
   0   4   2      299.85      335.05      4.25 o
   1   4   2      244.28      232.56      3.92 o
   2   4   2      152.48      111.60      3.16 o
   3   4   2     4166.92     4420.14     18.27 o
   4   4   2      583.65      547.04      5.54 o
   5   4   2      664.53      615.43      7.79 o
   6   4   2      303.28      320.30     12.15 o
   7   4   2        0.87        0.75      3.07 o
   8   4   2       28.71       40.10      7.56 o
   9   4   2        1.83        3.53      5.41 o
  -6   5   2        0.10        7.38      3.16 o
  -5   5   2       51.81       60.58      3.99 o
  -4   5   2      136.58      115.02      3.80 o
  -3   5   2       98.38      108.70      4.25 o
  -2   5   2       27.74       26.89      2.36 o
  -1   5   2        6.78        5.07      1.70 o
   0   5   2       12.58       10.01      1.57 o
   1   5   2       60.93       64.19      2.81 o
   2   5   2      634.11      754.12     10.08 o
   3   5   2      385.11      352.47      4.98 o
   4   5   2       31.68       30.32      1.99 o
   5   5   2      141.77      145.60      3.87 o
   6   5   2       36.37       30.17      2.87 o
   7   5   2       49.94       55.79      5.89 o
   8   5   2        4.18        1.42      4.49 o
  -5   6   2        1.71        1.08      3.86 o
  -4   6   2       93.98       87.05      4.83 o
  -3   6   2       11.60       15.41      2.38 o
  -2   6   2      100.28       97.93      4.40 o
  -1   6   2      303.20      300.63      6.71 o
   0   6   2        4.65        4.26      1.80 o
   1   6   2       30.92       40.46      2.73 o
   2   6   2       13.70       13.90      1.71 o
   3   6   2      276.10      302.47      5.37 o
   4   6   2        3.41        4.55      0.78 o
   5   6   2      512.20      497.95      8.95 o
   6   6   2       83.68       79.62      4.17 o
   7   6   2       25.81       21.35      3.72 o
   8   6   2        0.62        0.48      4.39 o
  -4   7   2       17.53       24.68      4.33 o
  -3   7   2        2.27        3.63      2.74 o
  -2   7   2       25.88       26.82      2.64 o
  -1   7   2       18.53       19.85      2.44 o
   0   7   2       61.90       57.20      3.10 o
   1   7   2       86.81       92.35      4.10 o
   2   7   2      174.52      155.96      4.24 o
   3   7   2       55.80       54.62      3.16 o
   4   7   2      143.17      145.59      4.50 o
   5   7   2       12.57       11.73      2.46 o
   6   7   2       10.59       12.66      3.00 o
   7   7   2       56.13       49.63      4.81 o
   8   7   2        0.16        0.00      4.40 o
  -4   8   2        0.01        1.65      3.86 o
  -3   8   2        0.91        0.00      2.53 o
  -2   8   2       23.04       23.82      2.83 o
  -1   8   2       49.53       40.88      3.14 o
   0   8   2      151.77      153.33      4.65 o
   1   8   2      308.03      290.97      6.85 o
   2   8   2        2.16        4.28      2.14 o
   3   8   2       78.81       79.49      4.19 o
   4   8   2       38.37       38.48      2.81 o
   5   8   2      189.16      177.41      4.90 o
   6   8   2        0.02        2.05      3.01 o
   7   8   2        4.39        8.31      4.49 o
   8   8   2        0.20        0.63      4.45 o
  -2   9   2       71.98       76.74      4.12 o
  -1   9   2        5.73        7.68      2.90 o
   0   9   2        0.36        0.13      2.81 o
   1   9   2       39.02       35.20      2.64 o
   2   9   2      119.25      108.78      3.87 o
   3   9   2       25.64       25.80      2.70 o
   4   9   2        0.16        0.24      1.87 o
   5   9   2       13.21       17.98      2.70 o
   6   9   2        8.75        9.14      2.95 o
   7   9   2        1.82        0.00      3.76 o
  -1  10   2        0.80        0.00      3.18 o
   0  10   2       18.76       22.54      4.01 o
   1  10   2       24.79       15.68      3.39 o
   2  10   2        8.11       11.26      2.46 o
   3  10   2        6.12        6.20      2.96 o
   4  10   2        0.27        1.25      2.83 o
   5  10   2       14.37       12.75      3.05 o
   6  10   2        8.86        8.78      3.63 o
   7  10   2       31.53       32.37      4.58 o
   1  11   2        1.01        3.93      3.54 o
   2  11   2        5.22        8.17      4.80 o
   3  11   2        0.54        0.00      4.91 o
   4  11   2       17.23       21.98      3.29 o
   5  11   2       14.52       13.44      3.67 o
  -4 -10   3       12.30       13.13      3.72 o
  -3 -10   3       26.82       29.67      5.93 o
  -2 -10   3       23.31       15.95      3.36 o
  -1 -10   3        8.39        5.68      3.85 o
  -6  -9   3        1.52        0.00      4.06 o
  -5  -9   3       14.77       15.86      3.70 o
  -4  -9   3       16.21       18.15      3.53 o
  -3  -9   3        9.96       10.27      3.11 o
  -2  -9   3       38.06       38.00      3.91 o
  -1  -9   3        1.50        5.23      3.36 o
   0  -9   3       17.03       18.19      3.91 o
   1  -9   3        0.16        1.18      4.60 o
  -7  -8   3       13.67       16.08      4.43 o
  -6  -8   3       46.15       49.55      5.04 o
  -5  -8   3       12.80        5.98      3.32 o
  -4  -8   3        0.09        0.63      3.13 o
  -3  -8   3        1.28        1.80      2.64 o
  -2  -8   3       11.31       11.50      2.83 o
  -1  -8   3       28.34       23.22      3.61 o
   0  -8   3       31.90       31.22      4.18 o
   1  -8   3        0.98        1.40      4.35 o
   2  -8   3        2.98        5.16      3.72 o
  -8  -7   3       22.86       26.70      4.92 o
  -7  -7   3        6.45        7.51      4.05 o
  -6  -7   3        1.15        0.63      3.53 o
  -5  -7   3        4.38        6.55      2.85 o
  -4  -7   3       78.79       85.79      3.72 o
  -3  -7   3       26.14       34.40      3.21 o
  -2  -7   3       76.58       74.75      3.35 o
  -1  -7   3      112.09      103.81      4.08 o
   0  -7   3        6.21        9.62      2.51 o
   1  -7   3        0.04        0.85      3.72 o
   2  -7   3        2.23        4.28      3.50 o
   3  -7   3        7.97       11.03      4.93 o
  -8  -6   3        2.85        0.58      4.55 o
  -7  -6   3        9.05        2.54      3.56 o
  -6  -6   3       49.71       43.24      3.90 o
  -5  -6   3      395.57      385.75     10.31 o
  -4  -6   3      160.35      159.22      5.76 o
  -3  -6   3        9.84       17.97      2.41 o
  -2  -6   3        0.41        1.01      1.83 o
  -1  -6   3       75.23       70.88      3.18 o
   0  -6   3       35.86       30.74      2.14 o
   1  -6   3       14.33       11.06      2.44 o
   2  -6   3        0.34        0.00      2.49 o
   3  -6   3        0.89        3.30      2.63 o
   4  -6   3       11.25       19.21      5.38 o
  -8  -5   3       12.99        5.54      4.47 o
  -7  -5   3      105.43      108.45      6.89 o
  -6  -5   3      432.45      454.10      9.76 o
  -5  -5   3        0.56        3.20      1.80 o
  -4  -5   3      146.49      145.67      4.95 o
  -3  -5   3      165.93      149.53      4.77 o
  -2  -5   3       21.46       27.17      1.97 o
  -1  -5   3        1.46        3.08      0.90 o
   0  -5   3       26.41       23.95      1.85 o
   1  -5   3      987.22      944.82     15.92 o
   2  -5   3      135.50      137.97      4.98 o
   3  -5   3        1.81        4.69      2.28 o
   4  -5   3       61.05       47.94      4.46 o
   5  -5   3        3.66        2.82      2.43 o
  -8  -4   3       11.39       13.61      4.57 o
  -7  -4   3        3.85        5.17      3.05 o
  -6  -4   3       16.01       22.87      3.25 o
  -5  -4   3        0.41        0.98      1.50 o
  -4  -4   3       44.16       41.27      2.51 o
  -3  -4   3      111.61       90.82      2.92 o
  -2  -4   3      417.94      412.76      5.84 o
  -1  -4   3      441.51      439.89      6.27 o
   0  -4   3       17.45       21.46      1.59 o
   1  -4   3      332.88      289.68      6.70 o
   2  -4   3       52.89       55.75      2.74 o
   3  -4   3      159.93      171.57      5.28 o
   4  -4   3        2.34        0.87      2.71 o
   5  -4   3        0.81        5.09      3.00 o
   6  -4   3        8.99        5.21      3.12 o
  -8  -3   3       11.99       17.65      3.80 o
  -7  -3   3      121.13      122.60      5.43 o
  -6  -3   3       20.61       16.60      2.27 o
  -5  -3   3        5.87       11.82      2.20 o
  -4  -3   3        0.02        0.43      1.46 o
  -3  -3   3       18.67       16.12      1.74 o
  -2  -3   3      619.14      567.82      5.50 o
  -1  -3   3      440.63      423.89      4.26 o
   0  -3   3      119.18      132.59      2.48 o
   1  -3   3       83.77       89.65      2.33 o
   2  -3   3        2.51        6.80      1.64 o
   3  -3   3     1103.32     1013.65     12.06 o
   4  -3   3      496.52      510.90     12.30 o
   5  -3   3        9.33       13.30      3.10 o
   6  -3   3       16.05       16.46      3.64 o
  -8  -2   3       11.35       17.07      3.92 o
  -7  -2   3      101.74      106.44      6.22 o
  -6  -2   3       44.59       37.05      2.62 o
  -5  -2   3        0.24        0.95      1.62 o
  -4  -2   3      370.99      397.64      8.31 o
  -3  -2   3       13.43       13.09      1.73 o
  -2  -2   3      222.64      206.79      3.04 o
  -1  -2   3       89.81      112.85      1.35 o
   0  -2   3      785.08      834.15      5.22 o
   1  -2   3        0.06        1.12      1.25 o
   2  -2   3      105.23      113.49      3.94 o
   3  -2   3      275.86      266.41      6.58 o
   4  -2   3        3.94        2.06      1.54 o
   5  -2   3       85.47      106.00      6.33 o
   6  -2   3       77.78       67.76      5.81 o
   7  -2   3        0.62        0.00      3.58 o
  -8  -1   3        5.26        3.87      3.57 o
  -7  -1   3      303.79      281.36     11.55 o
  -6  -1   3      161.89      165.75      8.87 o
  -5  -1   3      203.67      197.60      6.30 o
  -4  -1   3      342.69      389.70      5.80 o
  -3  -1   3      555.65      668.01     12.41 o
  -2  -1   3      260.98      215.47      3.09 o
  -1  -1   3       48.14       59.81      1.18 o
   0  -1   3    15391.81    15327.62     49.80 o
   1  -1   3      207.06      229.41      3.67 o
   2  -1   3       26.78       20.93      1.84 o
   3  -1   3       52.91       63.96      2.77 o
   4  -1   3      183.94      194.75      7.41 o
   5  -1   3      354.99      324.05     11.42 o
   6  -1   3      411.49      370.33     16.16 o
   7  -1   3       56.29       59.58      7.07 o
  -8   0   3       28.63       24.04      4.52 o
  -7   0   3       23.81       19.78      4.00 o
  -6   0   3       17.34       14.13      2.48 o
  -5   0   3       37.22       42.08      3.25 o
  -4   0   3        0.13        0.07      1.15 o
  -3   0   3        7.22       18.15      2.10 o
  -2   0   3      635.06      667.45      5.86 o
  -1   0   3     2644.51     2788.97     15.01 o
   0   0   3     1188.76     1277.96      5.60 o
   1   0   3      327.85      257.08      2.50 o
   2   0   3      178.12      127.80      2.00 o
   3   0   3       72.55       84.37      1.78 o
   4   0   3       14.62       10.22      2.70 o
   5   0   3       13.96       14.81      4.38 o
   6   0   3        6.26        8.41      4.66 o
   7   0   3       12.35       20.61      5.13 o
   8   0   3       25.74       23.48      5.94 o
  -8   1   3        5.10        8.88      4.05 o
  -7   1   3        5.07        2.86      3.59 o
  -6   1   3       61.31       65.51      4.03 o
  -5   1   3        2.18        1.58      1.34 o
  -4   1   3      323.96      344.13      5.91 o
  -3   1   3      753.35      666.68     10.87 o
  -2   1   3        3.56        4.38      0.92 o
  -1   1   3      143.90      218.53      2.90 o
   0   1   3      155.45      116.52      1.37 o
   1   1   3      376.55      428.26      3.94 o
   2   1   3     2612.72     2294.87     12.60 o
   3   1   3      102.26       79.24      2.22 o
   4   1   3       21.40       21.32      1.21 o
   5   1   3       20.97       21.96      2.77 o
   6   1   3      181.37      199.41      8.91 o
   7   1   3       41.51       32.27      5.08 o
   8   1   3       42.51       49.07      6.46 o
  -7   2   3       33.82       32.28      3.65 o
  -6   2   3       36.86       45.73      4.03 o
  -5   2   3        0.29        0.79      1.13 o
  -4   2   3       74.37       71.95      2.54 o
  -3   2   3      105.57      119.36      2.91 o
  -2   2   3       53.11       72.60      3.07 o
  -1   2   3      169.40      248.82      2.20 o
   0   2   3      603.82      642.66      4.34 o
   1   2   3      124.71      137.19      1.93 o
   2   2   3       38.90       31.79      1.54 o
   3   2   3      338.55      335.22      4.41 o
   4   2   3       67.33       62.71      2.52 o
   5   2   3       17.19       23.05      1.37 o
   6   2   3       64.58       57.32      3.70 o
   7   2   3        0.19        0.20      4.28 o
   8   2   3       31.13       38.63      6.16 o
  -7   3   3       36.76       31.77      3.85 o
  -6   3   3       43.00       45.95      4.00 o
  -5   3   3        7.34        8.04      1.73 o
  -4   3   3      580.31      516.69      7.83 o
  -3   3   3      603.35      608.55      9.06 o
  -2   3   3     1090.33     1131.46      9.04 o
  -1   3   3     1554.51     1415.16      6.83 o
   0   3   3      172.61      215.60      3.18 o
   1   3   3       65.27       92.23      1.82 o
   2   3   3      452.16      607.18      5.07 o
   3   3   3     1563.18     1488.55      7.39 o
   4   3   3      130.45      112.79      2.96 o
   5   3   3        0.13        0.00      1.32 o
   6   3   3      333.23      312.39      8.35 o
   7   3   3       99.84      109.35      7.37 o
   8   3   3       63.07       59.79      8.70 o
  -6   4   3       12.68       13.18      2.96 o
  -5   4   3      374.94      338.93     10.29 o
  -4   4   3      208.50      195.84      4.92 o
  -3   4   3       12.04        8.48      1.94 o
  -2   4   3      427.23      423.64      9.63 o
  -1   4   3     2432.17     2670.31     14.97 o
   0   4   3      240.56      219.90      5.24 o
   1   4   3      108.64      116.54      2.37 o
   2   4   3      669.86      727.93      7.73 o
   3   4   3     1248.45     1235.97     10.33 o
   4   4   3        0.09        2.94      0.97 o
   5   4   3     1186.12     1105.80      8.52 o
   6   4   3      271.08      243.11      5.52 o
   7   4   3        0.24        0.00      9.81 o
   8   4   3       10.36        2.40      6.29 o
  -6   5   3       36.85       39.69      4.22 o
  -5   5   3      103.55       96.30      5.83 o
  -4   5   3        4.57        1.74      2.09 o
  -3   5   3       39.77       34.11      2.92 o
  -2   5   3        0.01        1.25      1.59 o
  -1   5   3       88.84       92.41      2.03 o
   0   5   3     1210.64     1187.69     13.70 o
   1   5   3      183.57      147.68      3.63 o
   2   5   3       14.19        5.51      0.91 o
   3   5   3       48.83       54.67      2.82 o
   4   5   3       34.34       49.95      3.11 o
   5   5   3       25.37       19.80      1.24 o
   6   5   3       19.11       21.12      2.98 o
   7   5   3       11.71        5.86      3.89 o
   8   5   3       73.22       75.37      9.70 o
  -5   6   3        4.40        5.45      3.75 o
  -4   6   3       84.20       84.26      4.56 o
  -3   6   3       38.73       33.92      2.83 o
  -2   6   3        8.71       11.29      1.94 o
  -1   6   3       48.12       38.92      1.91 o
   0   6   3        0.99        0.44      1.08 o
   1   6   3      213.52      194.64      4.21 o
   2   6   3      646.17      673.28      7.08 o
   3   6   3       14.23       19.98      2.16 o
   4   6   3       49.02       43.33      2.86 o
   5   6   3      303.77      295.74      6.04 o
   6   6   3       85.09       91.40      4.18 o
   7   6   3      133.53      134.50      5.91 o
   8   6   3        1.30        0.00      4.52 o
  -5   7   3        3.39        1.66      3.89 o
  -4   7   3        9.71       13.60      3.81 o
  -3   7   3      112.48      113.35      5.72 o
  -2   7   3        7.27        1.06      3.73 o
  -1   7   3        8.46        4.16      1.98 o
   0   7   3       89.03      101.06      3.80 o
   1   7   3       80.92       74.00      3.21 o
   2   7   3      576.57      569.17      6.53 o
   3   7   3       17.37       16.28      1.56 o
   4   7   3       70.39       59.72      2.93 o
   5   7   3      118.82      113.04      4.31 o
   6   7   3       45.93       46.31      4.54 o
   7   7   3        2.07        1.86      3.24 o
   8   7   3        8.73        4.09      4.33 o
  -4   8   3        1.05        3.41      3.93 o
  -3   8   3        0.09        0.27      2.50 o
  -2   8   3       36.77       38.06      3.36 o
  -1   8   3       89.38       87.09      4.68 o
   0   8   3       39.02       30.42      2.81 o
   1   8   3      315.98      319.90      6.43 o
   2   8   3      470.54      491.12      6.79 o
   3   8   3       29.16       30.19      1.99 o
   4   8   3      106.75      110.39      5.39 o
   5   8   3      137.24      120.81      4.59 o
   6   8   3       29.85       30.28      3.75 o
   7   8   3       71.89       72.75      5.20 o
   8   8   3      166.20      161.18     11.40 o
  -3   9   3        1.05        4.31      3.17 o
  -2   9   3       19.02       18.01      3.04 o
  -1   9   3        0.01        3.86      2.63 o
   0   9   3       10.33       19.89      2.94 o
   1   9   3       51.84       61.97      5.39 o
   2   9   3       16.40       22.07      2.27 o
   3   9   3       10.73       14.93      2.40 o
   4   9   3        3.94        5.35      2.17 o
   5   9   3        5.32        4.26      2.51 o
   6   9   3       35.50       31.23      3.59 o
   7   9   3       58.67       66.97      4.41 o
  -1  10   3       21.28       31.17      3.93 o
   0  10   3        1.84        4.36      3.18 o
   1  10   3        2.27        1.31      3.02 o
   2  10   3       29.52       32.22      4.35 o
   3  10   3        1.05        1.59      2.66 o
   4  10   3       20.64       24.48      3.25 o
   5  10   3       33.86       35.96      3.22 o
   6  10   3        0.12        0.00      2.98 o
   7  10   3       15.94       21.78      3.75 o
   1  11   3       16.32       12.16      5.27 o
   2  11   3        0.34        2.27      5.34 o
   3  11   3        0.56        0.00      5.20 o
   4  11   3        3.29        2.44      3.73 o
   5  11   3        0.30        1.23      2.78 o
  -6  -9   4       15.70       13.72      4.10 o
  -5  -9   4        3.52        3.29      3.73 o
  -4  -9   4        0.06        0.00      3.59 o
  -3  -9   4        3.72        3.13      3.05 o
  -2  -9   4       27.95       30.57      3.82 o
  -1  -9   4        1.98        1.50      3.69 o
   0  -9   4        1.06        1.32      3.58 o
  -7  -8   4        0.00        1.03      3.83 o
  -6  -8   4        4.26        3.11      3.79 o
  -5  -8   4       23.01       30.16      3.52 o
  -4  -8   4       16.86       15.54      3.21 o
  -3  -8   4        1.63        1.86      2.66 o
  -2  -8   4       19.13       12.50      2.90 o
  -1  -8   4        0.39        2.59      3.36 o
   0  -8   4        7.87        5.18      3.59 o
   1  -8   4       48.02       52.87      6.17 o
   2  -8   4       11.22       14.49      5.11 o
  -7  -7   4        0.16        0.00      3.95 o
  -6  -7   4        1.56        1.18      3.11 o
  -5  -7   4       82.49       81.77      5.01 o
  -4  -7   4       10.37        8.38      2.79 o
  -3  -7   4        5.51        9.12      2.39 o
  -2  -7   4       80.88       68.10      3.86 o
  -1  -7   4      103.05      110.20      5.50 o
   0  -7   4       31.46       34.83      3.95 o
   1  -7   4       12.79       15.82      4.53 o
   2  -7   4        9.13       12.80      3.78 o
   3  -7   4        0.74        0.91      5.30 o
  -8  -6   4        6.83        9.87      4.09 o
  -7  -6   4        9.41       13.72      3.92 o
  -6  -6   4       10.93       10.44      3.02 o
  -5  -6   4        2.66        1.70      2.91 o
  -4  -6   4        4.55        4.67      2.76 o
  -3  -6   4      330.95      324.16      6.52 o
  -2  -6   4        0.88        6.56      2.46 o
  -1  -6   4       47.27       56.32      3.78 o
   0  -6   4        1.21        0.69      1.86 o
   1  -6   4       12.22       13.95      4.23 o
   2  -6   4       59.04       60.72      5.00 o
   3  -6   4      130.00      118.51      6.65 o
   4  -6   4        9.75        7.33      5.47 o
  -8  -5   4        4.41        4.21      4.48 o
  -7  -5   4        0.97        2.58      3.63 o
  -6  -5   4      138.77      132.58      5.56 o
  -5  -5   4        9.06       14.44      2.18 o
  -4  -5   4      278.97      293.71      9.46 o
  -3  -5   4        0.97        2.06      2.23 o
  -2  -5   4       71.16       60.97      3.98 o
  -1  -5   4       17.70       13.92      2.56 o
   0  -5   4      161.47      151.91      5.09 o
   1  -5   4      121.28      143.51      6.52 o
   2  -5   4       83.46       77.62      3.99 o
   3  -5   4       13.22       10.60      2.48 o
   4  -5   4       27.47       30.83      4.19 o
   5  -5   4        0.15        2.93      3.95 o
  -8  -4   4        3.38        2.27      4.16 o
  -7  -4   4       91.58       95.48      5.75 o
  -6  -4   4       10.72        8.03      2.75 o
  -5  -4   4       50.19       49.76      3.09 o
  -4  -4   4       19.91       26.23      2.41 o
  -3  -4   4       55.42       62.14      2.01 o
  -2  -4   4      663.34      618.11     12.24 o
  -1  -4   4       31.67       31.25      1.50 o
   0  -4   4       74.70       53.21      2.52 o
   1  -4   4       84.87       76.88      3.13 o
   2  -4   4        0.20        0.76      1.44 o
   3  -4   4        2.14        4.01      1.66 o
   4  -4   4       14.83       15.01      3.24 o
   5  -4   4       17.33       16.50      3.24 o
   6  -4   4        4.12        6.66      4.87 o
  -8  -3   4       44.60       40.56      5.35 o
  -7  -3   4       43.20       46.64      6.24 o
  -6  -3   4        3.81        3.44      2.24 o
  -5  -3   4      144.17      149.50      4.65 o
  -4  -3   4       91.69       89.36      4.36 o
  -3  -3   4       21.57       22.06      2.11 o
  -2  -3   4       59.73       56.43      2.01 o
  -1  -3   4      184.82      150.91      3.71 o
   0  -3   4      845.23      891.16     14.17 o
   1  -3   4      534.27      483.57      4.76 o
   2  -3   4      170.44      163.08      4.51 o
   3  -3   4       13.84       11.50      2.09 o
   4  -3   4       67.68       64.17      4.87 o
   5  -3   4        9.89       10.76      3.23 o
   6  -3   4       61.83       82.55      5.90 o
  -8  -2   4       14.92       10.17      3.15 o
  -7  -2   4       17.52       12.37      3.48 o
  -6  -2   4       82.64       76.92      3.68 o
  -5  -2   4      276.04      276.71     10.37 o
  -4  -2   4      129.56      140.10      4.47 o
  -3  -2   4        4.40        5.36      0.88 o
  -2  -2   4        5.09       11.31      1.11 o
  -1  -2   4       85.30       50.84      1.82 o
   0  -2   4     4308.05     4261.57     29.39 o
   1  -2   4       45.79       41.71      2.02 o
   2  -2   4       19.97       18.72      2.56 o
   3  -2   4        1.24        3.61      2.54 o
   4  -2   4      139.92      128.15      5.42 o
   5  -2   4       82.57       71.79      6.73 o
   6  -2   4        5.67        9.35      5.68 o
   7  -2   4        9.26        5.93      3.69 o
  -8  -1   4        0.01        0.00      3.79 o
  -7  -1   4       15.97       23.71      3.88 o
  -6  -1   4        0.50        0.68      2.32 o
  -5  -1   4       38.84       31.08      2.29 o
  -4  -1   4       58.13       76.27      2.21 o
  -3  -1   4     2332.72     2517.13     21.67 o
  -2  -1   4      592.57      670.02      9.14 o
  -1  -1   4      210.80      171.78      3.50 o
   0  -1   4      742.78      854.72      6.81 o
   1  -1   4       98.42      104.81      2.25 o
   2  -1   4     3198.71     3281.76     25.10 o
   3  -1   4       96.77       89.86      3.49 o
   4  -1   4       97.86      106.12      4.80 o
   5  -1   4       62.33       72.79      8.81 o
   6  -1   4        0.04        1.91      4.72 o
   7  -1   4       23.30       20.76      4.94 o
  -8   0   4       29.75       31.49      4.62 o
  -7   0   4       41.77       39.48      4.46 o
  -6   0   4        0.11        0.00      2.04 o
  -5   0   4       79.82       81.80      3.30 o
  -4   0   4      481.98      515.96      7.03 o
  -3   0   4      672.29      647.36      6.03 o
  -2   0   4      168.96      175.03      3.37 o
  -1   0   4      461.34      567.64      3.93 o
   0   0   4     1224.11     1327.02      5.42 o
   1   0   4      765.15      709.42      4.44 o
   2   0   4      206.93      202.77      3.22 o
   3   0   4      125.03      125.78      4.74 o
   4   0   4        2.89        4.30      1.66 o
   5   0   4        6.29        6.04      2.96 o
   6   0   4      125.61      125.44      7.87 o
   7   0   4       57.78       44.20      6.29 o
  -8   1   4        0.00        0.00      4.07 o
  -7   1   4       20.54       13.85      3.72 o
  -6   1   4        1.66        2.82      2.44 o
  -5   1   4       55.82       62.75      2.95 o
  -4   1   4       15.63       20.30      1.41 o
  -3   1   4        3.25        2.76      1.06 o
  -2   1   4        1.76        2.57      1.04 o
  -1   1   4     3000.31     2896.19     20.34 o
   0   1   4     1357.50     1204.12      8.84 o
   1   1   4       52.03       74.61      2.36 o
   2   1   4      301.71      336.87      3.84 o
   3   1   4      133.44      123.83      2.69 o
   4   1   4      685.38      647.61      8.07 o
   5   1   4      401.53      374.04      8.22 o
   6   1   4       20.40       18.71      3.09 o
   7   1   4        7.32        8.28      4.46 o
   8   1   4       25.11       29.22     10.97 o
  -7   2   4       15.45       15.24      3.78 o
  -6   2   4        8.67        8.59      2.80 o
  -5   2   4       11.52        9.61      1.44 o
  -4   2   4       31.70       28.60      1.99 o
  -3   2   4       17.56       16.34      1.58 o
  -2   2   4      984.80      899.38      7.22 o
  -1   2   4      618.21      653.47      7.78 o
   0   2   4       11.46       11.19      0.69 o
   1   2   4       72.42      102.54      1.78 o
   2   2   4      107.07      111.12      2.50 o
   3   2   4      227.08      234.99      3.23 o
   4   2   4      196.87      200.09      3.61 o
   5   2   4       46.12       35.97      1.95 o
   6   2   4      156.40      146.28      5.74 o
   7   2   4       60.56       79.32      6.66 o
   8   2   4       67.47       75.98     10.50 o
  -7   3   4       20.04       25.31      4.24 o
  -6   3   4        2.11        8.03      2.71 o
  -5   3   4       15.11       14.08      1.65 o
  -4   3   4      595.40      553.37      7.08 o
  -3   3   4      384.78      355.82      6.23 o
  -2   3   4       64.58       76.18      2.10 o
  -1   3   4      214.15      229.99      3.12 o
   0   3   4      314.20      271.54      4.56 o
   1   3   4      880.19      793.03      4.50 o
   2   3   4      919.93     1015.35      5.79 o
   3   3   4      708.95      839.13      7.19 o
   4   3   4       19.87       15.19      1.21 o
   5   3   4      356.91      359.62      7.88 o
   6   3   4       38.93       41.44      3.48 o
   7   3   4       37.64       37.67      8.01 o
   8   3   4       34.64       28.89      7.50 o
  -6   4   4        3.09        0.00      3.23 o
  -5   4   4      339.78      352.57      9.58 o
  -4   4   4      215.99      207.21      5.63 o
  -3   4   4       26.92       23.49      2.24 o
  -2   4   4        5.67        5.59      1.18 o
  -1   4   4      157.53      137.47      3.19 o
   0   4   4      119.16      109.21      2.56 o
   1   4   4        2.22        8.47      1.24 o
   2   4   4     1880.24     2279.72     13.91 o
   3   4   4       57.71       82.92      2.03 o
   4   4   4      252.20      246.88      3.85 o
   5   4   4       93.57      103.96      4.34 o
   6   4   4       61.15       56.71      2.73 o
   7   4   4       42.57       44.31      7.57 o
   8   4   4        0.03        3.38      5.92 o
  -6   5   4        7.52        7.68      3.77 o
  -5   5   4        9.81       12.55      3.85 o
  -4   5   4       34.31       36.38      2.84 o
  -3   5   4       42.35       48.17      3.86 o
  -2   5   4       63.58       49.07      2.47 o
  -1   5   4        9.26       11.18      1.86 o
   0   5   4       29.13       29.33      2.44 o
   1   5   4        8.77        7.54      1.05 o
   2   5   4      410.48      400.53      6.58 o
   3   5   4       11.98        7.55      1.15 o
   4   5   4        6.77       11.04      1.84 o
   5   5   4       65.91       54.62      4.04 o
   6   5   4        0.99        4.21      2.00 o
   7   5   4        4.92        1.45      4.37 o
   8   5   4       46.49       51.12      6.00 o
  -5   6   4        0.37        0.00      3.80 o
  -4   6   4       10.37       20.46      3.30 o
  -3   6   4        0.47        0.00      2.86 o
  -2   6   4       26.83       25.46      2.97 o
  -1   6   4       43.26       31.57      2.58 o
   0   6   4        0.02        1.92      1.17 o
   1   6   4       25.00       20.97      1.40 o
   2   6   4       30.91       27.80      1.66 o
   3   6   4       56.78       38.25      3.17 o
   4   6   4     1025.96     1047.83      8.28 o
   5   6   4       20.35       25.36      2.60 o
   6   6   4      174.28      176.12      4.85 o
   7   6   4       46.42       46.14      5.70 o
   8   6   4       33.94       34.11      5.58 o
  -4   7   4        6.23        7.68      3.48 o
  -3   7   4        4.39        1.79      2.86 o
  -2   7   4       36.73       44.34      3.65 o
  -1   7   4      115.27      117.51      4.68 o
   0   7   4        0.05        1.69      1.68 o
   1   7   4        4.58        5.84      1.56 o
   2   7   4       22.51       20.35      1.62 o
   3   7   4      144.40      136.94      4.37 o
   4   7   4      189.55      204.27      6.33 o
   5   7   4        8.45        5.24      2.13 o
   6   7   4       24.59       22.42      2.54 o
   7   7   4       21.17       13.68      2.52 o
   8   7   4        7.19       12.44      4.62 o
  -4   8   4        0.41        3.17      3.49 o
  -3   8   4        3.99        0.00      2.83 o
  -2   8   4       72.57       73.65      4.40 o
  -1   8   4       63.97       71.06      4.40 o
   0   8   4       50.39       58.43      4.85 o
   1   8   4      386.05      401.59      6.44 o
   2   8   4      779.07      811.36      9.62 o
   3   8   4        0.08        2.33      1.93 o
   4   8   4       27.09       26.83      2.86 o
   5   8   4       73.40       73.97      3.83 o
   6   8   4      152.83      148.04      5.17 o
   7   8   4       30.54       31.07      3.05 o
   8   8   4      180.42      222.89     15.21 o
  -3   9   4       17.11       19.54      4.06 o
  -2   9   4        2.58        3.99      2.62 o
  -1   9   4       33.58       33.17      3.62 o
   0   9   4      125.13      118.24      5.24 o
   1   9   4      109.44      110.88      4.48 o
   2   9   4        8.19        4.15      1.76 o
   3   9   4        0.26        3.39      2.39 o
   4   9   4       49.98       55.71      3.54 o
   5   9   4        0.83        2.16      2.55 o
   6   9   4       31.78       29.30      3.36 o
   7   9   4        2.58        2.67      2.82 o
  -1  10   4       39.72       30.05      3.20 o
   0  10   4        2.78        4.72      2.67 o
   1  10   4       20.52       28.85      3.32 o
   2  10   4       47.25       45.91      5.48 o
   3  10   4       43.56       50.26      4.77 o
   4  10   4       92.76       95.28      4.19 o
   5  10   4       33.49       27.86      3.16 o
   6  10   4        9.63        7.12      2.90 o
   7  10   4       29.95       36.46      3.73 o
   0  11   4        4.75        6.86      3.66 o
   1  11   4       49.81       52.20      5.57 o
   2  11   4        4.41        2.75      4.82 o
   3  11   4        2.29        4.19      4.74 o
   4  11   4       13.40        9.70      3.73 o
   5  11   4        5.68        8.72      3.67 o
  -5  -9   5       19.64       22.49      4.34 o
  -4  -9   5       12.34       18.43      3.75 o
  -3  -9   5        0.27        1.92      3.80 o
  -2  -9   5        0.61        0.00      3.27 o
  -1  -9   5        4.20        1.30      3.56 o
  -6  -8   5        1.38        3.71      3.43 o
  -5  -8   5        3.06        1.01      3.35 o
  -4  -8   5       14.27       20.94      3.72 o
  -3  -8   5       35.97       39.02      4.13 o
  -2  -8   5       33.90       28.18      3.62 o
  -1  -8   5        0.34        2.25      3.09 o
   0  -8   5        2.89        0.00      3.64 o
   1  -8   5        0.67        3.42      4.21 o
  -7  -7   5        3.51        5.04      3.75 o
  -6  -7   5       80.00       81.27      5.22 o
  -5  -7   5       16.17       12.87      3.24 o
  -4  -7   5        8.55        9.06      3.14 o
  -3  -7   5       51.45       57.77      4.62 o
  -2  -7   5      113.79      117.72      4.94 o
  -1  -7   5        0.59        2.20      2.75 o
   0  -7   5        0.02        0.00      3.39 o
   1  -7   5        1.82        1.84      4.43 o
   2  -7   5       30.52       40.11      5.06 o
  -7  -6   5       26.27       23.88      4.64 o
  -6  -6   5      217.35      209.15      7.06 o
  -5  -6   5        5.86        6.85      2.86 o
  -4  -6   5        3.50        6.80      2.76 o
  -3  -6   5       27.26       33.88      3.36 o
  -2  -6   5       86.18       66.54      4.22 o
  -1  -6   5       69.29       76.15      4.13 o
   0  -6   5      152.37      133.41      5.51 o
   1  -6   5        0.02        0.00      3.86 o
   2  -6   5       15.64        9.22      3.64 o
   3  -6   5        0.13        0.00      5.08 o
   4  -6   5      101.28       99.36      8.50 o
  -8  -5   5       10.62        0.00      5.58 o
  -7  -5   5       24.80       36.96      4.94 o
  -6  -5   5       38.94       34.44      3.59 o
  -5  -5   5       16.05       16.51      2.43 o
  -4  -5   5        2.65        1.83      2.26 o
  -3  -5   5       42.24       47.80      4.18 o
  -2  -5   5       42.95       48.51      3.12 o
  -1  -5   5       66.28       73.73      3.82 o
   0  -5   5      142.44      129.41      5.41 o
   1  -5   5       13.92       18.38      3.94 o
   2  -5   5        0.75        6.03      3.37 o
   3  -5   5       58.29       58.77      5.01 o
   4  -5   5        0.73        0.75      5.06 o
  -8  -4   5        6.97        9.23      4.43 o
  -7  -4   5       34.74       33.92      4.77 o
  -6  -4   5       15.91       16.45      3.00 o
  -5  -4   5       82.35       79.55      3.85 o
  -4  -4   5       69.35       51.42      3.46 o
  -3  -4   5      102.73      100.41      2.96 o
  -2  -4   5       13.19       10.96      0.96 o
  -1  -4   5        4.10        5.13      2.08 o
   0  -4   5      210.01      191.85      6.21 o
   1  -4   5      104.95      117.18      5.34 o
   2  -4   5       91.20       71.12      3.67 o
   3  -4   5       10.14       15.03      2.85 o
   4  -4   5       15.21       12.20      5.04 o
   5  -4   5       13.96       15.03      4.71 o
  -8  -3   5        0.05        0.28      3.53 o
  -7  -3   5        0.01        0.00      2.95 o
  -6  -3   5       26.42       22.00      2.90 o
  -5  -3   5       46.17       51.55      3.06 o
  -4  -3   5       58.34       73.09      3.35 o
  -3  -3   5       40.49       38.35      1.88 o
  -2  -3   5        3.84        3.65      0.83 o
  -1  -3   5      108.35      130.94      2.94 o
   0  -3   5        0.06        2.50      2.42 o
   1  -3   5      404.77      329.49      6.32 o
   2  -3   5       38.42       47.93      2.92 o
   3  -3   5       57.04       55.92      3.36 o
   4  -3   5        3.75        2.58      2.58 o
   5  -3   5       12.44       17.12      5.05 o
   6  -3   5       17.51       23.35      3.99 o
  -8  -2   5       58.15       56.63      4.34 o
  -7  -2   5      161.35      156.78      5.95 o
  -6  -2   5      104.53      105.92      4.16 o
  -5  -2   5        0.03        0.00      1.93 o
  -4  -2   5       83.69       99.47      2.99 o
  -3  -2   5      545.32      543.44      7.10 o
  -2  -2   5      314.28      316.68      5.70 o
  -1  -2   5     1282.48     1276.49     10.81 o
   0  -2   5      926.86     1008.76     10.29 o
   1  -2   5      721.32      680.93     11.13 o
   2  -2   5      299.48      239.12      6.59 o
   3  -2   5      250.46      226.10      6.88 o
   4  -2   5       66.75       82.52      5.46 o
   5  -2   5        2.78        6.01      5.77 o
   6  -2   5        0.55        0.85      5.38 o
  -8  -1   5      120.78      125.27      7.36 o
  -7  -1   5       77.73       73.86      4.60 o
  -6  -1   5       42.45       49.98      3.83 o
  -5  -1   5        0.46        2.80      1.39 o
  -4  -1   5       32.04       35.23      2.37 o
  -3  -1   5       74.06       62.25      2.23 o
  -2  -1   5       72.88       65.49      1.77 o
  -1  -1   5      994.06     1132.97      6.32 o
   0  -1   5      316.77      386.05      3.47 o
   1  -1   5      185.36      258.46      3.01 o
   2  -1   5        7.81       16.11      1.78 o
   3  -1   5       21.82       27.92      2.81 o
   4  -1   5      145.09      144.26      5.36 o
   5  -1   5      186.70      186.12     11.75 o
   6  -1   5       13.28       16.68      5.20 o
   7  -1   5       10.11        9.83      5.10 o
  -8   0   5       31.71       29.64      4.90 o
  -7   0   5       48.06       56.21      5.03 o
  -6   0   5      528.16      508.57     16.42 o
  -5   0   5       61.89       62.27      4.94 o
  -4   0   5       73.81       79.13      2.77 o
  -3   0   5       47.85       68.97      2.14 o
  -2   0   5      267.09      239.34      4.02 o
  -1   0   5      437.05      384.91      5.60 o
   0   0   5       97.79      105.07      2.01 o
   1   0   5      317.27      284.01      3.30 o
   2   0   5      434.68      473.26      6.35 o
   3   0   5       85.33       77.56      2.62 o
   4   0   5      156.66      139.76      3.91 o
   5   0   5      178.36      186.19     10.61 o
   6   0   5      171.12      202.27      9.80 o
   7   0   5       12.08       11.64      4.90 o
  -7   1   5       41.98       43.50      4.65 o
  -6   1   5       21.10       24.43      2.78 o
  -5   1   5       13.13       11.34      2.14 o
  -4   1   5      314.59      316.13      4.88 o
  -3   1   5      109.96      109.72      2.98 o
  -2   1   5      152.36      174.64      2.66 o
  -1   1   5       14.18       18.65      1.38 o
   0   1   5      220.58      264.39      3.12 o
   1   1   5       83.52       83.81      2.02 o
   2   1   5      191.21      193.34      2.76 o
   3   1   5        0.68        0.50      1.31 o
   4   1   5       71.98       80.07      3.18 o
   5   1   5        2.71        6.08      3.70 o
   6   1   5      229.97      228.05      7.47 o
   7   1   5      202.40      208.62     10.40 o
   8   1   5        7.98        8.41      5.08 o
  -7   2   5        1.54        0.81      3.78 o
  -6   2   5       97.65       98.32      4.98 o
  -5   2   5       12.73       18.81      2.45 o
  -4   2   5     1300.91     1227.85     11.88 o
  -3   2   5      109.37      110.27      3.12 o
  -2   2   5       94.92      104.80      2.48 o
  -1   2   5       45.24       36.36      1.53 o
   0   2   5     1641.25     1632.13     12.13 o
   1   2   5      367.99      339.01      3.28 o
   2   2   5      111.52      130.82      3.01 o
   3   2   5      151.83      166.68      3.25 o
   4   2   5      117.75      122.11      3.21 o
   5   2   5      135.20      155.42      4.17 o
   6   2   5      257.56      241.11     10.00 o
   7   2   5       16.60       14.76      4.27 o
   8   2   5       42.39       38.58      9.97 o
  -7   3   5       10.48       15.41      5.29 o
  -6   3   5       15.47       20.12      3.15 o
  -5   3   5      147.70      125.42      4.62 o
  -4   3   5        0.53        0.00      1.61 o
  -3   3   5       11.96       17.88      1.88 o
  -2   3   5     1024.27     1014.61     10.50 o
  -1   3   5     1556.58     1767.59      7.74 o
   0   3   5      143.28      145.03      4.14 o
   1   3   5      187.83      131.80      3.06 o
   2   3   5     1072.04     1026.53      8.77 o
   3   3   5      135.27      141.19      3.40 o
   4   3   5       94.85       99.48      2.92 o
   5   3   5      558.52      502.19      5.17 o
   6   3   5      488.31      488.15     11.17 o
   7   3   5        3.80        4.19      6.89 o
   8   3   5       42.74       42.26      8.35 o
  -6   4   5       10.15       10.89      3.21 o
  -5   4   5       56.83       51.80      3.16 o
  -4   4   5       17.99       23.43      2.21 o
  -3   4   5      100.18      103.48      3.37 o
  -2   4   5       31.84       27.89      1.73 o
  -1   4   5      146.94      146.91      3.17 o
   0   4   5       85.40      102.05      3.17 o
   1   4   5      209.19      243.46      3.34 o
   2   4   5     1126.75     1225.93      8.40 o
   3   4   5       24.38       17.45      1.06 o
   4   4   5      271.60      264.13      3.87 o
   5   4   5        5.09        5.03      0.89 o
   6   4   5       10.21       14.97      2.06 o
   7   4   5       72.35       83.15      9.08 o
   8   4   5        5.66        5.37      6.67 o
  -6   5   5       25.58       28.36      4.85 o
  -5   5   5        2.73        6.02      3.66 o
  -4   5   5       68.02       52.99      3.53 o
  -3   5   5        4.46        5.92      1.34 o
  -2   5   5       33.94       30.70      2.65 o
  -1   5   5      116.49      123.70      3.91 o
   0   5   5       59.87       49.65      2.14 o
   1   5   5       13.88       14.29      0.89 o
   2   5   5       58.04       69.77      2.58 o
   3   5   5      199.70      187.19      3.50 o
   4   5   5      146.80      131.35      3.45 o
   5   5   5       65.94       62.16      2.48 o
   6   5   5        2.69        2.10      1.97 o
   7   5   5       55.87       44.29      4.16 o
   8   5   5        4.00        3.66      5.37 o
  -5   6   5        0.42        4.25      3.71 o
  -4   6   5       17.85       15.55      2.69 o
  -3   6   5       10.74       11.31      2.43 o
  -2   6   5       15.20       22.94      2.69 o
  -1   6   5       28.06       24.06      2.26 o
   0   6   5      103.97      101.17      3.88 o
   1   6   5      225.36      223.94      3.26 o
   2   6   5      123.60      128.96      3.46 o
   3   6   5       85.39       90.66      3.87 o
   4   6   5      264.45      258.21      4.21 o
   5   6   5        0.44        1.81      2.34 o
   6   6   5      134.01      126.23      4.07 o
   7   6   5       27.62       27.49      3.69 o
   8   6   5       42.29       40.03      6.20 o
  -4   7   5       15.15       14.95      3.11 o
  -3   7   5        0.02        1.62      2.56 o
  -2   7   5       38.96       36.28      3.34 o
  -1   7   5       61.34       41.75      3.01 o
   0   7   5      342.47      346.91      7.65 o
   1   7   5      600.60      628.60      8.50 o
   2   7   5      113.43      126.99      3.13 o
   3   7   5       30.44       31.08      3.11 o
   4   7   5        4.86        6.56      1.65 o
   5   7   5      140.55      135.46      4.64 o
   6   7   5        3.33        9.37      2.37 o
   7   7   5        0.55        1.23      2.34 o
   8   7   5       27.23       20.92      5.31 o
  -4   8   5        2.85        4.27      3.40 o
  -3   8   5        0.09        0.00      3.33 o
  -2   8   5      148.88      127.03      5.44 o
  -1   8   5       42.75       32.83      3.56 o
   0   8   5       41.52       40.41      3.61 o
   1   8   5        6.36        4.15      2.36 o
   2   8   5       50.16       52.82      2.34 o
   3   8   5      172.80      160.59      8.10 o
   4   8   5       40.16       42.81      3.22 o
   5   8   5        0.05        4.65      2.16 o
   6   8   5        3.58        5.30      2.44 o
   7   8   5       16.59       13.39      2.59 o
   8   8   5       35.23       42.70      6.87 o
  -3   9   5       52.32       48.72      5.01 o
  -2   9   5        8.91        5.00      3.55 o
  -1   9   5        3.79        3.89      3.04 o
   0   9   5       22.96       18.92      3.27 o
   1   9   5       10.34        7.59      2.60 o
   2   9   5       57.65       51.38      4.96 o
   3   9   5       37.85       34.50      3.04 o
   4   9   5        2.15        7.36      2.47 o
   5   9   5       42.07       39.31      3.04 o
   6   9   5       17.29       22.85      2.85 o
   7   9   5       22.83       29.47      3.00 o
  -1  10   5        0.09        0.55      3.26 o
   0  10   5       38.48       30.63      3.84 o
   1  10   5       10.91        7.27      2.91 o
   2  10   5        0.85        4.19      3.61 o
   3  10   5       24.71       26.24      3.85 o
   4  10   5       32.46       30.49      3.34 o
   5  10   5       48.60       57.99      4.00 o
   6  10   5        2.13        3.46      2.44 o
   0  11   5       10.15       12.27      4.67 o
   1  11   5       14.47       19.31      4.90 o
   2  11   5        2.60        0.83      3.83 o
   3  11   5        3.74        4.39      3.98 o
   4  11   5       19.13       23.45      3.72 o
   5  11   5       11.71       11.27      3.40 o
  -5  -8   6        0.13        0.79      3.41 o
  -4  -8   6        2.22        1.59      3.39 o
  -3  -8   6        0.17        2.18      3.55 o
  -2  -8   6       62.88       63.23      4.35 o
  -1  -8   6        7.25        7.85      3.51 o
   0  -8   6        0.29        0.00      4.25 o
  -6  -7   6       19.27       25.35      3.75 o
  -5  -7   6       70.34       63.08      5.01 o
  -4  -7   6        3.61        8.51      3.02 o
  -3  -7   6        1.26        2.37      3.43 o
  -2  -7   6       25.90       34.46      3.78 o
  -1  -7   6        0.62        0.77      2.98 o
   0  -7   6       33.45       39.33      4.66 o
   1  -7   6       37.29       29.84      4.93 o
   2  -7   6       12.68       13.29      5.42 o
  -7  -6   6        8.62        8.18      4.03 o
  -6  -6   6      280.08      292.54     10.50 o
  -5  -6   6        0.29        0.00      2.95 o
  -4  -6   6      196.83      195.75      6.53 o
  -3  -6   6       10.85        9.58      2.91 o
  -2  -6   6        5.94        6.17      3.09 o
  -1  -6   6       10.71        6.16      2.78 o
   0  -6   6       19.85       21.98      3.45 o
   1  -6   6       64.71       63.53      5.14 o
   2  -6   6       18.83       23.95      4.45 o
   3  -6   6        3.91        1.35      5.55 o
  -7  -5   6        6.40        3.98      3.67 o
  -6  -5   6        8.79        9.92      2.87 o
  -5  -5   6       23.53       22.36      2.75 o
  -4  -5   6      102.33      100.56      3.86 o
  -3  -5   6       93.98       80.15      3.86 o
  -2  -5   6       16.13       21.57      3.24 o
  -1  -5   6      100.48      101.97      4.76 o
   0  -5   6       33.88       45.54      4.03 o
   1  -5   6       25.52       23.65      4.29 o
   2  -5   6       35.00       42.76      4.56 o
   3  -5   6        0.25        1.52      3.65 o
   4  -5   6       30.00       26.25      8.20 o
  -8  -4   6        0.09        0.00      3.86 o
  -7  -4   6       26.77       18.91      3.29 o
  -6  -4   6        0.14        0.73      2.28 o
  -5  -4   6       30.44       29.22      2.35 o
  -4  -4   6       60.60       66.74      2.70 o
  -3  -4   6        1.93        2.76      1.18 o
  -2  -4   6      180.85      162.46      5.58 o
  -1  -4   6      256.44      231.36      6.24 o
   0  -4   6        8.66       11.88      2.88 o
   1  -4   6       18.76       22.85      3.66 o
   2  -4   6       26.81       28.18      3.69 o
   3  -4   6       61.77       69.57      6.08 o
   4  -4   6       84.98       99.01      9.70 o
   5  -4   6        1.48        7.74      6.94 o
  -8  -3   6        7.26       10.42      4.22 o
  -7  -3   6       11.90        9.47      3.12 o
  -6  -3   6        0.00        2.86      1.94 o
  -5  -3   6        3.66        3.18      1.64 o
  -4  -3   6       29.47       30.50      2.01 o
  -3  -3   6       53.59       54.62      2.20 o
  -2  -3   6      254.88      247.66      3.17 o
  -1  -3   6      158.48      164.56      3.69 o
   0  -3   6        0.84       17.74      3.06 o
   1  -3   6       25.68       18.30      3.61 o
   2  -3   6       99.08       98.38      4.34 o
   3  -3   6      138.37      126.37      4.57 o
   4  -3   6        9.77        9.18      6.64 o
   5  -3   6        3.66        4.78      7.25 o
  -8  -2   6       29.98       32.46      5.01 o
  -7  -2   6       58.36       57.03      4.81 o
  -6  -2   6       71.55       69.98      3.61 o
  -5  -2   6       59.20       46.00      3.58 o
  -4  -2   6       52.17       56.89      2.64 o
  -3  -2   6      318.73      322.46      5.22 o
  -2  -2   6        2.67        3.23      1.37 o
  -1  -2   6       78.62       68.31      2.05 o
   0  -2   6     1573.82     1609.94     12.80 o
   1  -2   6        0.05        0.00      2.11 o
   2  -2   6       33.87       48.40      4.03 o
   3  -2   6       66.53       71.22      4.82 o
   4  -2   6       44.75       49.06      7.00 o
   5  -2   6       63.82       65.66      7.81 o
   6  -2   6       52.34       53.62      9.37 o
  -8  -1   6       25.98       26.26      5.18 o
  -7  -1   6        5.79       13.46      3.77 o
  -6  -1   6       20.34       19.39      2.82 o
  -5  -1   6        3.74        2.35      1.81 o
  -4  -1   6       74.75       85.91      3.36 o
  -3  -1   6        9.12       13.70      1.30 o
  -2  -1   6      170.83      154.70      2.77 o
  -1  -1   6     1194.18     1172.44      9.90 o
   0  -1   6      202.91      271.82      3.80 o
   1  -1   6       48.94       58.65      1.79 o
   2  -1   6       48.51       51.59      2.60 o
   3  -1   6        4.96        5.45      1.73 o
   4  -1   6        3.64        6.26      2.83 o
   5  -1   6       64.23       44.44      8.40 o
   6  -1   6       14.17        9.54      6.97 o
   7  -1   6        0.17        4.30      5.05 o
  -7   0   6       39.63       39.71      4.66 o
  -6   0   6       17.79       24.64      2.54 o
  -5   0   6        4.57        4.82      1.82 o
  -4   0   6      253.47      242.09      7.36 o
  -3   0   6      219.77      213.94      3.52 o
  -2   0   6        2.79        5.08      0.79 o
  -1   0   6       22.33       38.36      1.47 o
   0   0   6       33.95       37.55      1.76 o
   1   0   6      592.07      571.35      5.91 o
   2   0   6      895.24      845.15      7.61 o
   3   0   6        8.09        6.97      1.55 o
   4   0   6        1.24        1.67      1.75 o
   5   0   6       14.12       13.29      3.95 o
   6   0   6       28.36       39.07      5.89 o
   7   0   6       17.72       13.38      4.57 o
  -7   1   6        0.61        0.00      3.58 o
  -6   1   6       82.64      104.97      7.58 o
  -5   1   6       32.72       35.84      4.14 o
  -4   1   6       24.16       28.93      2.02 o
  -3   1   6        1.91        3.00      1.10 o
  -2   1   6      535.84      583.70      6.36 o
  -1   1   6       26.98       44.64      2.00 o
   0   1   6      479.57      409.40      4.80 o
   1   1   6      235.33      230.26      3.62 o
   2   1   6        0.02        0.00      0.68 o
   3   1   6      496.73      531.55      7.53 o
   4   1   6       95.49       95.90      3.30 o
   5   1   6       16.10       24.93      3.35 o
   6   1   6        0.22        0.07      2.90 o
   7   1   6        0.29        6.34      4.70 o
  -7   2   6       31.32       32.94      4.54 o
  -6   2   6        4.67        5.92      2.69 o
  -5   2   6      130.04      119.95      5.32 o
  -4   2   6      144.56      144.11      3.91 o
  -3   2   6      347.77      365.98      7.86 o
  -2   2   6      551.25      601.14      7.30 o
  -1   2   6      807.94      805.82      9.81 o
   0   2   6      172.50      186.83      2.68 o
   1   2   6       18.19       20.79      1.23 o
   2   2   6        2.30        2.65      1.61 o
   3   2   6     1985.90     1903.09     10.81 o
   4   2   6      220.38      196.96      3.52 o
   5   2   6       33.16       30.97      2.44 o
   6   2   6        1.46        1.14      2.86 o
   7   2   6       22.43       27.14      5.34 o
   8   2   6        0.18        3.55      7.68 o
  -7   3   6       21.50       28.35      4.51 o
  -6   3   6        5.14        9.56      3.29 o
  -5   3   6      217.79      212.62      6.21 o
  -4   3   6     1121.14     1137.63     10.88 o
  -3   3   6        0.16        5.86      1.64 o
  -2   3   6       14.80       10.31      1.34 o
  -1   3   6      689.22      709.41      4.51 o
   0   3   6      359.67      378.97      5.03 o
   1   3   6      165.12      184.64      3.40 o
   2   3   6     1081.27     1123.48      7.48 o
   3   3   6       64.93       60.15      2.56 o
   4   3   6        5.75        4.70      1.55 o
   5   3   6      728.70      667.77      7.22 o
   6   3   6       32.91       40.94      3.71 o
   7   3   6        0.49        8.11      7.93 o
   8   3   6       29.74       44.91      8.88 o
  -6   4   6       25.61       24.34      4.29 o
  -5   4   6        7.03        7.99      2.55 o
  -4   4   6       21.16       15.61      2.01 o
  -3   4   6        3.53        3.03      2.20 o
  -2   4   6      220.05      221.63      6.08 o
  -1   4   6       73.32       61.80      2.69 o
   0   4   6      387.02      370.66      5.70 o
   1   4   6      583.09      606.54      6.67 o
   2   4   6       80.90       77.89      2.42 o
   3   4   6        0.26        1.75      1.53 o
   4   4   6       79.52       87.22      3.29 o
   5   4   6       94.12       89.91      2.78 o
   6   4   6       88.43       93.62      5.93 o
   7   4   6        4.93        4.72      3.52 o
   8   4   6        9.98        5.61      5.90 o
  -6   5   6        2.05        0.00      3.85 o
  -5   5   6        1.22        2.58      4.17 o
  -4   5   6      103.02      112.23      4.67 o
  -3   5   6        0.54        0.00      2.25 o
  -2   5   6      330.09      318.10      6.11 o
  -1   5   6      176.89      163.70      3.57 o
   0   5   6       77.44       67.22      3.54 o
   1   5   6      139.11      118.07      2.13 o
   2   5   6      331.95      329.59      4.68 o
   3   5   6       43.02       54.48      1.65 o
   4   5   6      177.63      160.42      3.80 o
   5   5   6        3.44        1.40      1.56 o
   6   5   6       37.45       45.73      3.05 o
   7   5   6      120.80      112.59      7.25 o
   8   5   6        0.00        0.87      4.98 o
  -5   6   6        1.36        7.93      4.55 o
  -4   6   6        0.93        3.56      2.38 o
  -3   6   6       55.20       54.67      3.47 o
  -2   6   6       46.48       48.17      3.11 o
  -1   6   6        8.35        7.41      1.87 o
   0   6   6        5.46        8.35      1.59 o
   1   6   6      350.33      344.54      3.46 o
   2   6   6      157.87      148.69      3.58 o
   3   6   6        1.43       10.20      1.98 o
   4   6   6       33.28       32.00      2.03 o
   5   6   6       29.59       36.19      2.94 o
   6   6   6       18.53       20.28      2.87 o
   7   6   6       18.55       23.72      3.61 o
   8   6   6        1.79       10.66      6.92 o
  -4   7   6        0.14        1.25      2.67 o
  -3   7   6        2.80        4.81      2.82 o
  -2   7   6      205.74      202.70      6.69 o
  -1   7   6        9.16        7.23      2.48 o
   0   7   6      160.18      164.56      5.19 o
   1   7   6      724.89      723.80      9.66 o
   2   7   6     1165.12     1164.15     10.16 o
   3   7   6       18.90       21.14      2.31 o
   4   7   6       14.93       16.86      1.82 o
   5   7   6       55.80       52.40      3.30 o
   6   7   6        6.36        5.03      2.33 o
   7   7   6        0.79        1.91      2.68 o
   8   7   6       97.34      129.18      9.00 o
  -3   8   6        5.30        7.70      2.99 o
  -2   8   6        4.03        3.96      3.11 o
  -1   8   6        0.16        1.33      2.51 o
   0   8   6      144.79      142.36      5.10 o
   1   8   6      258.93      273.33      6.58 o
   2   8   6       55.81       61.78      3.64 o
   3   8   6       75.12       90.18      4.69 o
   4   8   6       34.14       25.53      2.08 o
   5   8   6        0.61        0.00      2.11 o
   6   8   6       19.47       19.39      2.69 o
   7   8   6       60.96       66.50      3.65 o
  -2   9   6        2.38        0.24      3.21 o
  -1   9   6       51.32       55.84      3.98 o
   0   9   6       15.08       18.95      2.87 o
   1   9   6        2.47        1.42      2.57 o
   2   9   6       33.80       38.74      4.05 o
   3   9   6       16.42       23.92      3.82 o
   4   9   6       57.66       63.45      3.75 o
   5   9   6       92.90      105.37      4.19 o
   6   9   6        0.70        0.00      2.33 o
   7   9   6       57.72       61.64      3.81 o
  -1  10   6        0.04        0.45      3.14 o
   0  10   6        1.16        0.63      2.85 o
   1  10   6       27.64       29.70      4.16 o
   2  10   6        1.38        3.54      3.50 o
   3  10   6        8.96       11.47      3.49 o
   4  10   6        7.15        6.21      3.11 o
   5  10   6        1.05        4.73      2.85 o
   6  10   6       15.24       14.20      3.06 o
   1  11   6       39.99       31.65      4.09 o
   2  11   6       10.67        7.95      3.86 o
   3  11   6       23.95       28.30      3.95 o
   4  11   6       28.27       34.51      3.69 o
   5  11   6       11.42       15.87      3.46 o
  -4  -8   7        0.09        3.25      3.39 o
  -3  -8   7        2.60        5.00      3.64 o
  -2  -8   7        1.43        4.21      3.44 o
  -1  -8   7       32.01       39.23      5.14 o
  -6  -7   7        6.03        0.16      3.90 o
  -5  -7   7        8.27        4.65      3.53 o
  -4  -7   7        1.75        0.00      3.13 o
  -3  -7   7       66.55       64.69      4.82 o
  -2  -7   7       16.08       11.33      3.37 o
  -1  -7   7       16.37       22.70      3.74 o
   0  -7   7        7.54       14.63      4.10 o
   1  -7   7       24.01       29.29      6.01 o
  -6  -6   7        4.15        4.32      3.64 o
  -5  -6   7       10.44        4.21      3.21 o
  -4  -6   7       27.16       35.84      4.12 o
  -3  -6   7        5.55        8.48      2.96 o
  -2  -6   7        4.74        8.76      2.98 o
  -1  -6   7        1.19        0.00      3.11 o
   0  -6   7        1.58        4.43      3.81 o
   1  -6   7       56.65       73.85     12.12 o
   2  -6   7       11.42       19.96      5.91 o
  -7  -5   7       33.58       33.57      5.91 o
  -6  -5   7        0.10        0.00      3.67 o
  -5  -5   7       11.20       10.12      2.61 o
  -4  -5   7      124.88      126.23      5.02 o
  -3  -5   7        0.40        0.66      2.36 o
  -2  -5   7       64.69       63.96      4.20 o
  -1  -5   7       86.58       85.48      4.67 o
   0  -5   7        0.25        0.00      3.30 o
   1  -5   7       20.35       21.51      4.41 o
   2  -5   7       25.69       28.10      4.78 o
   3  -5   7       47.85       57.15      8.79 o
  -7  -4   7       30.17       32.91      6.75 o
  -6  -4   7       20.49       21.81      2.96 o
  -5  -4   7       11.37        6.97      1.91 o
  -4  -4   7       11.54       11.18      1.94 o
  -3  -4   7        0.82        0.82      2.52 o
  -2  -4   7        6.91        6.83      2.54 o
  -1  -4   7       93.22       88.52      4.48 o
   0  -4   7       61.50       68.93      4.93 o
   1  -4   7      203.89      185.53      8.00 o
   2  -4   7        3.16        3.28      3.61 o
   3  -4   7        8.02       13.79      3.83 o
   4  -4   7        3.25        0.00      7.70 o
  -7  -3   7       55.39       50.53      4.78 o
  -6  -3   7       88.87       87.86      4.50 o
  -5  -3   7       26.89       21.72      1.99 o
  -4  -3   7       47.48       46.02      2.39 o
  -3  -3   7       14.28       13.09      1.61 o
  -2  -3   7      236.53      233.97      6.84 o
  -1  -3   7       28.40       23.66      2.27 o
   0  -3   7      770.57      758.32     14.87 o
   1  -3   7       20.69       11.36      3.52 o
   2  -3   7       14.71       14.75      3.72 o
   3  -3   7        3.20        8.75      4.08 o
   4  -3   7      119.97      131.09     24.11 o
   5  -3   7        5.79        9.85      6.65 o
  -7  -2   7        8.64       11.49      3.10 o
  -6  -2   7       11.27       11.30      2.72 o
  -5  -2   7       50.91       52.48      2.91 o
  -4  -2   7       33.66       36.78      2.08 o
  -3  -2   7      237.17      216.64      3.91 o
  -2  -2   7        6.43        7.88      1.25 o
  -1  -2   7      210.46      233.31      4.68 o
   0  -2   7       28.02       30.09      2.16 o
   1  -2   7        9.23        9.04      1.77 o
   2  -2   7      296.87      330.96      8.68 o
   3  -2   7       53.47       45.92      5.79 o
   4  -2   7       24.29       26.59      5.67 o
   5  -2   7        3.41        8.69      7.52 o
   6  -2   7        0.61        2.68      6.56 o
  -7  -1   7       12.01        5.26      3.68 o
  -6  -1   7        8.74        5.91      2.51 o
  -5  -1   7        1.26        1.74      1.65 o
  -4  -1   7      271.08      267.59      9.14 o
  -3  -1   7       96.06       83.80      2.31 o
  -2  -1   7        0.31        0.84      1.12 o
  -1  -1   7        1.73        3.51      1.28 o
   0  -1   7      799.78      750.80      7.79 o
   1  -1   7      320.25      289.76      3.97 o
   2  -1   7       28.37       28.40      2.42 o
   3  -1   7       62.20       56.51      3.66 o
   4  -1   7        6.37        7.15      2.40 o
   5  -1   7        2.97        5.15      6.17 o
   6  -1   7       83.89       79.41     10.01 o
  -7   0   7       21.46       21.44      3.95 o
  -6   0   7        3.31        1.49      2.48 o
  -5   0   7        2.27        3.77      2.39 o
  -4   0   7       82.88       96.09      3.04 o
  -3   0   7        0.62        5.76      0.99 o
  -2   0   7        9.50       12.16      1.58 o
  -1   0   7      320.38      310.95      3.66 o
   0   0   7      105.99       80.27      2.49 o
   1   0   7       14.94       12.36      1.29 o
   2   0   7       63.62       58.87      2.21 o
   3   0   7      127.21      115.23      3.99 o
   4   0   7      127.51      129.08      5.12 o
   5   0   7       71.71       57.01      4.41 o
   6   0   7        0.04        0.00      6.21 o
   7   0   7        1.83        7.19      4.65 o
  -7   1   7       25.67       29.24      4.25 o
  -6   1   7        0.03        0.72      2.26 o
  -5   1   7       52.18       62.89      3.80 o
  -4   1   7       16.96       18.39      1.66 o
  -3   1   7        4.60        3.43      0.58 o
  -2   1   7      484.71      483.75      6.25 o
  -1   1   7      205.18      231.17      4.82 o
   0   1   7      126.85      126.06      2.59 o
   1   1   7        0.05        2.32      1.23 o
   2   1   7       81.18       73.15      2.68 o
   3   1   7      213.99      187.90      3.62 o
   4   1   7       39.62       42.62      3.07 o
   5   1   7       49.96       59.33      4.45 o
   6   1   7       45.46       38.64      5.04 o
   7   1   7       56.71       66.33      7.03 o
  -7   2   7       35.56       41.27      5.90 o
  -6   2   7       17.38       23.32      2.85 o
  -5   2   7      290.41      251.14      6.34 o
  -4   2   7       92.97       92.72      3.47 o
  -3   2   7       99.40      107.61      3.20 o
  -2   2   7      125.28      131.09      3.24 o
  -1   2   7      346.23      380.00      5.59 o
   0   2   7        1.94        8.43      1.26 o
   1   2   7      392.96      409.66      4.35 o
   2   2   7       67.29       90.05      2.58 o
   3   2   7        0.05        1.50      1.67 o
   4   2   7        1.66        1.45      1.83 o
   5   2   7      364.70      327.17      5.98 o
   6   2   7        4.49        4.45      3.63 o
   7   2   7        4.80       10.66      6.99 o
  -6   3   7       11.71       12.47      3.75 o
  -5   3   7      502.94      512.81     11.82 o
  -4   3   7      185.76      186.81      5.06 o
  -3   3   7      310.97      309.94      7.24 o
  -2   3   7       96.00       97.43      2.24 o
  -1   3   7       59.28       49.05      1.90 o
   0   3   7       56.93       47.08      1.89 o
   1   3   7        0.02        1.31      0.82 o
   2   3   7      531.96      599.13      5.97 o
   3   3   7      104.33      113.43      3.97 o
   4   3   7      150.48      142.22      3.71 o
   5   3   7        3.26        1.59      1.66 o
   6   3   7        6.50        4.31      2.75 o
   7   3   7       68.89       62.80      5.88 o
  -6   4   7        5.93        8.04      4.56 o
  -5   4   7        1.24        3.53      2.57 o
  -4   4   7       21.97       18.37      2.41 o
  -3   4   7      340.09      349.23      6.65 o
  -2   4   7      116.40      107.50      2.70 o
  -1   4   7        4.62        3.08      0.68 o
   0   4   7       45.17       48.70      2.58 o
   1   4   7       62.30       62.59      3.35 o
   2   4   7       49.76       36.64      1.50 o
   3   4   7       21.33       24.72      1.73 o
   4   4   7       26.28       26.87      2.18 o
   5   4   7       44.14       49.41      2.67 o
   6   4   7        0.32        4.44      3.15 o
   7   4   7       22.27       28.29      4.49 o
   8   4   7       30.30       38.60      7.90 o
  -5   5   7        8.29       10.81      4.30 o
  -4   5   7       36.02       36.70      3.10 o
  -3   5   7      180.08      171.82      5.09 o
  -2   5   7        0.54        0.00      2.18 o
  -1   5   7      335.97      321.19      5.60 o
   0   5   7        5.35        5.56      1.01 o
   1   5   7      372.12      363.46      5.23 o
   2   5   7        3.47        3.13      1.29 o
   3   5   7       95.15       95.19      2.64 o
   4   5   7      312.47      292.11      4.98 o
   5   5   7       17.89       17.10      2.26 o
   6   5   7      130.30      139.06      4.59 o
   7   5   7        0.62        2.46      3.43 o
   8   5   7       33.78       36.01      6.04 o
  -5   6   7       57.33       59.94      6.53 o
  -4   6   7        0.16        0.00      2.56 o
  -3   6   7        5.54        3.44      2.54 o
  -2   6   7        4.78        6.67      2.81 o
  -1   6   7      467.25      453.15      9.17 o
   0   6   7       11.97       14.62      2.48 o
   1   6   7       70.63       75.49      2.77 o
   2   6   7      139.59      137.81      2.81 o
   3   6   7      298.77      293.81      4.98 o
   4   6   7       11.72       11.19      2.09 o
   5   6   7       68.77       57.31      3.01 o
   6   6   7        1.61        1.46      2.28 o
   7   6   7       15.95       15.82      3.23 o
   8   6   7       27.39       31.14      6.07 o
  -4   7   7        0.02        0.00      2.63 o
  -3   7   7       11.30       13.32      3.07 o
  -2   7   7      170.10      147.43      7.07 o
  -1   7   7       16.91       15.44      2.62 o
   0   7   7        0.31        2.34      2.47 o
   1   7   7      320.33      325.66      6.94 o
   2   7   7      329.53      343.22      6.68 o
   3   7   7      104.00       99.58      4.13 o
   4   7   7      120.78      104.51      3.33 o
   5   7   7       96.26      108.78      4.24 o
   6   7   7       57.24       51.77      3.50 o
   7   7   7        9.13        8.84      3.12 o
  -3   8   7       55.75       52.47      4.87 o
  -2   8   7        6.59        6.37      3.18 o
  -1   8   7        5.77        7.71      2.48 o
   0   8   7       24.97       20.97      2.95 o
   1   8   7       62.96       64.73      3.92 o
   2   8   7       58.20       64.04      4.60 o
   3   8   7        2.37        4.69      2.25 o
   4   8   7        7.44       11.00      1.78 o
   5   8   7       77.08       88.21      3.86 o
   6   8   7        0.58        0.00      2.45 o
   7   8   7       46.06       42.85      3.51 o
  -2   9   7        0.03        2.67      3.09 o
  -1   9   7       27.56       27.50      3.41 o
   0   9   7       15.26       13.13      2.81 o
   1   9   7       25.64       28.97      3.19 o
   2   9   7        5.41        5.83      3.44 o
   3   9   7       54.96       58.68      4.60 o
   4   9   7       71.61       76.70      4.42 o
   5   9   7       59.77       50.92      3.81 o
   6   9   7        4.32        6.12      3.13 o
   7   9   7      108.57      113.70      5.08 o
  -1  10   7       19.86       14.97      3.14 o
   0  10   7        0.01        0.00      2.97 o
   1  10   7       52.12       55.07      4.58 o
   2  10   7        0.08        1.87      3.46 o
   3  10   7       17.90       13.71      3.61 o
   4  10   7       15.74       13.78      3.21 o
   5  10   7        0.88        4.72      3.37 o
   6  10   7       33.98       47.76      4.41 o
   1  11   7        7.49       11.93      3.83 o
   2  11   7        9.74        9.36      3.87 o
   3  11   7       43.75       44.62      4.54 o
   4  11   7       65.32       79.01      5.00 o
  -5  -7   8        7.68        8.35      4.27 o
  -4  -7   8        5.85        5.49      3.83 o
  -3  -7   8        7.33        5.00      3.65 o
  -2  -7   8        8.84        9.15      3.60 o
  -1  -7   8        1.60        6.11      3.99 o
   0  -7   8       27.50       30.26      4.37 o
  -6  -6   8        1.43        8.12      3.92 o
  -5  -6   8        9.22        6.43      3.77 o
  -4  -6   8        1.00        1.68      3.22 o
  -3  -6   8       13.79       18.35      3.53 o
  -2  -6   8        7.92       14.15      3.34 o
  -1  -6   8       36.76       45.30      4.80 o
   0  -6   8       42.50       36.65      5.12 o
   1  -6   8        1.02        1.27      3.93 o
   2  -6   8        0.46        2.35      5.30 o
  -6  -5   8        0.90        2.41      3.60 o
  -5  -5   8       95.04       82.73      5.10 o
  -4  -5   8        3.15        2.45      2.62 o
  -3  -5   8        0.07        1.50      2.68 o
  -2  -5   8        0.41        1.43      2.73 o
  -1  -5   8        3.22        6.99      3.02 o
   0  -5   8       34.87       39.80      4.59 o
   1  -5   8       21.92       30.92      4.20 o
   2  -5   8       31.81       42.85      5.64 o
   3  -5   8       24.80       18.03      7.72 o
  -7  -4   8        1.62        1.94      3.39 o
  -6  -4   8        1.93        2.74      2.56 o
  -5  -4   8       77.02       91.95      5.13 o
  -4  -4   8       24.00       30.74      3.03 o
  -3  -4   8       68.44       61.60      3.85 o
  -2  -4   8        0.06        0.00      2.43 o
  -1  -4   8        1.02        1.58      3.16 o
   0  -4   8        4.59       13.35      3.41 o
   1  -4   8       97.34      105.10      5.76 o
   2  -4   8        3.07        0.56      3.51 o
   3  -4   8        6.42        9.33      4.69 o
   4  -4   8        1.83        2.56      7.08 o
  -7  -3   8       33.11       28.62      4.13 o
  -6  -3   8       17.57       20.22      2.41 o
  -5  -3   8        0.35        0.66      1.85 o
  -4  -3   8        2.02        3.69      1.52 o
  -3  -3   8      540.09      553.21     10.54 o
  -2  -3   8      181.72      162.22      4.50 o
  -1  -3   8       14.44       18.98      2.64 o
   0  -3   8       71.10       72.00      3.95 o
   1  -3   8      239.08      228.48      7.62 o
   2  -3   8       51.09       68.28      5.78 o
   3  -3   8       20.76       21.51      3.88 o
   4  -3   8        9.18       13.56      5.24 o
   5  -3   8       25.33       33.28      8.82 o
  -7  -2   8       30.10       25.54      4.90 o
  -6  -2   8        1.42        0.00      2.39 o
  -5  -2   8       14.50       22.89      2.41 o
  -4  -2   8       13.63       14.40      2.00 o
  -3  -2   8      183.20      195.09      4.00 o
  -2  -2   8      142.22      141.64      3.12 o
  -1  -2   8      664.07      672.68      8.03 o
   0  -2   8       40.77       39.88      2.67 o
   1  -2   8        3.85        4.37      1.93 o
   2  -2   8        7.93        6.91      2.52 o
   3  -2   8        2.17        0.78      3.18 o
   4  -2   8        1.63        5.17      5.11 o
   5  -2   8       27.08       17.77      7.32 o
  -7  -1   8        2.38        1.11      3.91 o
  -6  -1   8       50.08       50.67      4.31 o
  -5  -1   8        3.29        2.24      1.97 o
  -4  -1   8       19.77       24.07      2.06 o
  -3  -1   8        8.27        7.52      1.30 o
  -2  -1   8      124.20      116.39      3.42 o
  -1  -1   8      531.86      524.02      5.92 o
   0  -1   8      334.59      313.11      4.30 o
   1  -1   8        9.49        9.14      1.17 o
   2  -1   8       47.29       43.69      2.48 o
   3  -1   8      129.46      121.17      4.92 o
   4  -1   8       32.17       34.22      4.56 o
   5  -1   8       25.92       26.51      5.55 o
   6  -1   8        5.28        9.28      7.07 o
  -7   0   8       35.08       45.17      5.08 o
  -6   0   8        7.31       10.23      2.70 o
  -5   0   8        6.84        5.53      2.15 o
  -4   0   8       27.53       33.20      2.51 o
  -3   0   8       29.19       31.41      2.96 o
  -2   0   8       44.76       43.71      2.26 o
  -1   0   8       95.30       83.05      2.20 o
   0   0   8       24.91       24.06      1.98 o
   1   0   8      112.13      109.85      3.22 o
   2   0   8      183.38      178.54      3.49 o
   3   0   8       28.23       38.57      2.31 o
   4   0   8        0.57        3.34      2.09 o
   5   0   8       37.63       47.74      5.18 o
   6   0   8       12.67       16.43     10.09 o
  -7   1   8       17.99       12.39      4.58 o
  -6   1   8       27.66       25.99      3.00 o
  -5   1   8       11.77       16.84      2.75 o
  -4   1   8      376.07      336.16      6.08 o
  -3   1   8       23.05       28.75      2.48 o
  -2   1   8        6.92        9.93      1.78 o
  -1   1   8       14.41       15.60      1.81 o
   0   1   8      587.67      543.32      5.44 o
   1   1   8      329.86      313.34      5.21 o
   2   1   8      173.89      175.20      3.83 o
   3   1   8       36.61       29.33      2.93 o
   4   1   8       27.25       29.92      2.73 o
   5   1   8      150.37      142.13      6.72 o
   6   1   8       60.88       70.85      6.45 o
   7   1   8       17.03       18.61      8.36 o
  -6   2   8        0.38        0.00      2.59 o
  -5   2   8      277.17      276.33     12.47 o
  -4   2   8       90.24       86.53      3.24 o
  -3   2   8        6.53        5.12      1.64 o
  -2   2   8      214.15      174.63      4.62 o
  -1   2   8      601.34      612.71      7.55 o
   0   2   8       10.30       10.93      1.23 o
   1   2   8       13.28       16.33      2.02 o
   2   2   8      269.52      257.30      4.77 o
   3   2   8       14.26       15.73      2.09 o
   4   2   8       69.98       63.71      3.10 o
   5   2   8      153.06      143.78      5.41 o
   6   2   8      116.29       99.70      9.60 o
   7   2   8        0.01        0.00      4.31 o
  -6   3   8        3.39        0.91      4.54 o
  -5   3   8        5.28        3.24      2.53 o
  -4   3   8        0.03        1.42      1.60 o
  -3   3   8       52.87       63.15      4.18 o
  -2   3   8        0.09        0.84      1.39 o
  -1   3   8        1.55        1.62      0.95 o
   0   3   8       10.98       11.76      0.97 o
   1   3   8       68.64       63.66      2.08 o
   2   3   8      539.45      556.40      6.46 o
   3   3   8       17.18       14.43      2.01 o
   4   3   8       94.04       96.40      3.41 o
   5   3   8       20.46       20.42      2.32 o
   6   3   8        0.02        2.42      3.84 o
   7   3   8       20.46       24.77      6.49 o
  -6   4   8       24.98       21.95      6.64 o
  -5   4   8        8.12       11.23      3.33 o
  -4   4   8        0.11        1.66      2.04 o
  -3   4   8       27.63       33.66      2.68 o
  -2   4   8        0.78        3.49      1.93 o
  -1   4   8      129.56      137.17      4.19 o
   0   4   8       35.26       33.16      2.07 o
   1   4   8       63.04       55.46      2.80 o
   2   4   8       19.64       19.25      1.56 o
   3   4   8       32.15       34.59      2.32 o
   4   4   8      165.17      156.65      4.99 o
   5   4   8       32.62       36.35      2.57 o
   6   4   8        0.07        0.62      3.19 o
   7   4   8        9.18       12.71      4.32 o
  -5   5   8        3.10        3.09      3.09 o
  -4   5   8        2.45        0.60      2.34 o
  -3   5   8        8.99        7.83      2.69 o
  -2   5   8        8.84       14.22      3.04 o
  -1   5   8        1.08        1.65      1.88 o
   0   5   8      120.07      115.84      3.24 o
   1   5   8      434.41      449.93      8.78 o
   2   5   8       40.52       31.59      2.87 o
   3   5   8      151.61      148.71      3.75 o
   4   5   8      230.65      238.92      4.68 o
   5   5   8        2.19        2.36      1.61 o
   6   5   8      120.96      104.80      4.57 o
   7   5   8       16.93       17.63      4.07 o
  -5   6   8       82.38       94.47      8.15 o
  -4   6   8       15.78       13.03      3.51 o
  -3   6   8       17.56       19.68      3.05 o
  -2   6   8       12.38       16.36      3.39 o
  -1   6   8       49.72       53.39      3.37 o
   0   6   8      186.97      191.03      6.44 o
   1   6   8      456.35      465.71      8.95 o
   2   6   8      185.28      171.38      4.91 o
   3   6   8        7.17        5.59      1.33 o
   4   6   8        9.88       12.44      2.01 o
   5   6   8      117.21      120.08      3.90 o
   6   6   8       20.56       20.18      2.65 o
   7   6   8       12.11       10.29      3.24 o
  -4   7   8       29.01       40.70      5.92 o
  -3   7   8        7.88        5.81      2.81 o
  -2   7   8       28.61       24.59      3.39 o
  -1   7   8      262.35      245.90      6.38 o
   0   7   8      191.34      201.74      5.66 o
   1   7   8      275.77      284.04      6.55 o
   2   7   8       21.95       22.22      3.60 o
   3   7   8      220.05      225.68      7.37 o
   4   7   8       18.67       17.73      2.37 o
   5   7   8        0.88        4.80      2.32 o
   6   7   8       71.65       65.84      3.81 o
   7   7   8       17.44       12.37      3.27 o
  -3   8   8       35.04       33.92      3.99 o
  -2   8   8        1.59        2.87      2.96 o
  -1   8   8       76.63       72.85      4.19 o
   0   8   8        5.32        8.07      2.56 o
   1   8   8      142.05      145.07      5.23 o
   2   8   8       95.12       99.93      5.25 o
   3   8   8        3.05        0.76      3.11 o
   4   8   8        9.55       12.86      2.22 o
   5   8   8       28.00       30.18      3.25 o
   6   8   8        0.03        1.17      3.12 o
   7   8   8       27.09       34.52      4.26 o
  -2   9   8        0.00        0.73      3.22 o
  -1   9   8        2.57        3.79      2.67 o
   0   9   8       30.90       36.30      3.55 o
   1   9   8      140.04      141.70      6.19 o
   2   9   8       73.09       68.73      4.90 o
   3   9   8        9.16        9.16      3.56 o
   4   9   8       45.95       42.56      4.34 o
   5   9   8       18.20       24.38      3.81 o
   6   9   8        0.26        2.32      3.02 o
  -1  10   8       16.32       18.96      3.29 o
   0  10   8        0.02        0.15      3.68 o
   1  10   8       66.40       66.43      4.88 o
   2  10   8       15.79       13.15      3.94 o
   3  10   8       76.39       73.44      5.28 o
   4  10   8       64.45       80.10      7.57 o
   5  10   8        2.52        3.94      3.34 o
   2  11   8        3.59        4.85      3.94 o
   3  11   8       33.68       35.85      4.73 o
   4  11   8       40.33       44.25      4.84 o
  -5  -6   9        6.13        2.21      4.09 o
  -4  -6   9        2.38        3.07      4.27 o
  -3  -6   9       13.46       14.55      4.66 o
  -2  -6   9       13.58       13.87      3.33 o
  -1  -6   9       16.39       13.25      4.16 o
   0  -6   9       32.77       35.71      5.09 o
  -6  -5   9       13.73       10.23      5.57 o
  -5  -5   9       11.38        8.23      3.33 o
  -4  -5   9       25.49       28.53      3.95 o
  -3  -5   9        2.37        4.08      3.35 o
  -2  -5   9        3.76        3.15      3.00 o
  -1  -5   9       14.65       19.30      4.14 o
   0  -5   9        4.62        8.01      3.60 o
   1  -5   9        0.13        4.00      3.91 o
   2  -5   9       14.72       16.22      3.82 o
  -6  -4   9        2.57        0.00      3.49 o
  -5  -4   9       16.36       11.36      3.71 o
  -4  -4   9       18.09       12.69      3.17 o
  -3  -4   9        8.74       11.89      3.30 o
  -2  -4   9       52.89       51.91      3.79 o
  -1  -4   9       30.54       32.12      4.13 o
   0  -4   9        0.05        0.00      3.43 o
   1  -4   9       55.37       46.12      4.68 o
   2  -4   9       41.28       43.44      4.68 o
   3  -4   9       55.30       53.31      8.13 o
  -6  -3   9       31.06       30.36      3.07 o
  -5  -3   9        6.37        4.07      2.15 o
  -4  -3   9       63.29       51.37      4.25 o
  -3  -3   9        1.72        0.00      3.17 o
  -2  -3   9       37.19       40.67      3.36 o
  -1  -3   9       26.29       29.80      3.46 o
   0  -3   9      130.41      141.02      5.88 o
   1  -3   9        2.01        1.55      3.17 o
   2  -3   9        9.31        9.31      2.97 o
   3  -3   9       46.27       47.28      5.06 o
   4  -3   9       14.72       23.08      5.85 o
  -7  -2   9       32.87       30.81      3.45 o
  -6  -2   9       37.86       39.06      3.87 o
  -5  -2   9        3.09        4.58      2.07 o
  -4  -2   9       17.97       14.87      2.02 o
  -3  -2   9       96.50      100.97      4.95 o
  -2  -2   9        0.77        3.15      2.03 o
  -1  -2   9       48.09       50.57      3.04 o
   0  -2   9        8.71       12.60      2.15 o
   1  -2   9        0.38        2.05      2.01 o
   2  -2   9       11.78       10.54      2.42 o
   3  -2   9       15.10       15.70      4.52 o
   4  -2   9       18.53       16.80      5.70 o
   5  -2   9       34.24       47.20      8.88 o
  -7  -1   9        0.78        0.00      2.71 o
  -6  -1   9       22.79       27.34      2.94 o
  -5  -1   9        3.28        6.87      1.99 o
  -4  -1   9      154.51      141.32      3.97 o
  -3  -1   9        8.61        8.62      1.82 o
  -2  -1   9       40.91       38.33      2.44 o
  -1  -1   9      213.64      211.12      4.19 o
   0  -1   9        3.06        2.97      2.22 o
   1  -1   9       27.75       30.42      2.47 o
   2  -1   9      269.51      220.24      4.80 o
   3  -1   9        0.30        1.56      2.15 o
   4  -1   9        1.97        2.99      3.63 o
   5  -1   9        5.48       15.68      5.46 o
  -7   0   9       10.44        6.05      3.72 o
  -6   0   9        2.48        8.08      2.56 o
  -5   0   9       14.67       18.17      2.73 o
  -4   0   9       77.14       76.28      3.50 o
  -3   0   9       31.85       40.11      2.39 o
  -2   0   9       80.19       64.84      2.82 o
  -1   0   9       99.05      106.54      3.28 o
   0   0   9      188.93      172.38      3.94 o
   1   0   9       15.15       16.33      2.12 o
   2   0   9        1.65        3.69      1.74 o
   3   0   9       43.28       43.01      2.88 o
   4   0   9       49.53       51.51      3.65 o
   5   0   9       21.97       37.73      4.42 o
   6   0   9       19.22       17.98      8.10 o
  -6   1   9       19.79       20.31      2.84 o
  -5   1   9        4.44        2.71      2.33 o
  -4   1   9      135.21      133.79      4.26 o
  -3   1   9      107.48      111.46      4.23 o
  -2   1   9      272.12      269.44      5.42 o
  -1   1   9        0.44        3.09      1.78 o
   0   1   9       18.40       22.32      2.13 o
   1   1   9      178.72      177.90      4.08 o
   2   1   9      168.84      153.78      3.90 o
   3   1   9      152.55      152.31      4.15 o
   4   1   9       95.09       77.72      4.52 o
   5   1   9       15.08       12.06      3.15 o
   6   1   9        1.16        4.92      3.98 o
  -6   2   9        0.07        0.00      2.79 o
  -5   2   9      182.37      189.71      9.77 o
  -4   2   9      339.56      355.96      6.52 o
  -3   2   9       59.82       78.01      3.21 o
  -2   2   9        6.31        9.94      2.17 o
  -1   2   9       39.95       36.93      2.65 o
   0   2   9       26.02       28.46      1.94 o
   1   2   9       38.68       35.49      2.61 o
   2   2   9      536.58      539.30      6.39 o
   3   2   9      104.56      106.26      3.42 o
   4   2   9       46.60       44.26      2.97 o
   5   2   9       47.23       50.49      3.95 o
   6   2   9        0.08        0.00      3.81 o
  -6   3   9       11.39       12.16      5.30 o
  -5   3   9       10.20        9.79      3.12 o
  -4   3   9        1.03        1.36      2.12 o
  -3   3   9        0.23        1.19      1.55 o
  -2   3   9        8.89       12.55      2.28 o
  -1   3   9       18.63       23.46      1.95 o
   0   3   9      151.24      163.53      3.33 o
   1   3   9       40.07       38.39      2.18 o
   2   3   9        2.45        2.27      1.62 o
   3   3   9       77.41       83.18      2.90 o
   4   3   9      203.01      209.21      5.14 o
   5   3   9        1.30        2.00      1.97 o
   6   3   9       27.76       31.64      4.80 o
   7   3   9        0.01        2.39      4.26 o
  -5   4   9        3.94        0.06      2.77 o
  -4   4   9       76.93       75.17      4.97 o
  -3   4   9        0.17        0.84      2.41 o
  -2   4   9       65.75       74.18      4.16 o
  -1   4   9      163.70      162.44      4.60 o
   0   4   9        0.59        4.22      1.51 o
   1   4   9      135.69      125.12      3.29 o
   2   4   9       33.99       32.50      1.78 o
   3   4   9        7.89        8.98      1.96 o
   4   4   9      147.75      131.26      3.94 o
   5   4   9        3.76        1.04      2.44 o
   6   4   9       72.11       76.01      4.98 o
   7   4   9       20.30       27.30      4.93 o
  -5   5   9        5.59        6.32      3.14 o
  -4   5   9        9.73       16.32      3.11 o
  -3   5   9        5.61        7.61      2.65 o
  -2   5   9       63.17       63.61      5.72 o
  -1   5   9        6.52        5.92      2.81 o
   0   5   9       13.77       17.47      2.42 o
   1   5   9      141.98      151.63      4.88 o
   2   5   9       35.38       41.83      2.89 o
   3   5   9       32.34       31.45      2.31 o
   4   5   9        0.93        0.38      2.00 o
   5   5   9       61.43       66.97      3.28 o
   6   5   9       19.16       20.09      3.31 o
   7   5   9        6.07        4.98      3.93 o
  -4   6   9        0.13        0.67      3.28 o
  -3   6   9        7.99       11.03      2.89 o
  -2   6   9      488.01      468.33     15.11 o
  -1   6   9        4.31        4.84      2.18 o
   0   6   9      104.45      115.68      4.61 o
   1   6   9      293.45      317.94      8.71 o
   2   6   9      601.54      598.05      8.63 o
   3   6   9        5.83        5.45      2.23 o
   4   6   9        2.69        0.92      2.08 o
   5   6   9       11.22       12.38      2.21 o
   6   6   9        2.65        0.32      2.42 o
   7   6   9        1.07        0.00      2.94 o
  -4   7   9        1.21        3.56      3.31 o
  -3   7   9       17.73       12.69      3.19 o
  -2   7   9       20.86       17.49      3.22 o
  -1   7   9        2.07        0.97      2.27 o
   0   7   9      292.52      292.00      6.77 o
   1   7   9      272.05      285.42      7.31 o
   2   7   9       22.91       19.13      3.23 o
   3   7   9        4.35        5.06      2.09 o
   4   7   9        4.51        3.39      2.33 o
   5   7   9        2.43        2.51      2.81 o
   6   7   9        0.54        0.00      2.64 o
   7   7   9       48.24       52.11      4.98 o
  -3   8   9       14.55       15.73      3.36 o
  -2   8   9        0.86        4.18      3.13 o
  -1   8   9       16.61       24.20      3.63 o
   0   8   9      146.81      148.47      5.36 o
   1   8   9       16.83       10.53      3.14 o
   2   8   9       52.72       46.64      4.02 o
   3   8   9       16.62       17.69      3.41 o
   4   8   9      108.85      109.72      4.79 o
   5   8   9       24.13       20.26      2.93 o
   6   8   9        5.56        4.03      2.81 o
  -2   9   9       32.88       38.95      4.35 o
  -1   9   9        1.83        0.00      3.33 o
   0   9   9       19.91       16.93      2.97 o
   1   9   9        0.03        0.76      3.12 o
   2   9   9       36.22       34.92      4.05 o
   3   9   9        2.59        1.06      3.35 o
   4   9   9       62.15       71.29      5.24 o
   5   9   9        5.80        4.35      3.36 o
   6   9   9       45.60       43.33      3.89 o
   0  10   9       17.80       24.45      4.24 o
   1  10   9        2.40        4.50      3.39 o
   2  10   9       44.17       44.19      4.63 o
   3  10   9        1.49        0.00      3.41 o
   4  10   9       39.55       56.86      6.37 o
   5  10   9       16.98       20.26      3.85 o
  -3  -6  10        0.25        0.15      4.28 o
  -2  -6  10       16.56       22.34      4.58 o
  -4  -5  10        0.02        1.44      3.58 o
  -3  -5  10       13.68       17.25      3.97 o
  -2  -5  10        9.16       21.61      4.88 o
  -1  -5  10       24.29       20.60      4.33 o
   0  -5  10        0.27        0.31      4.24 o
   1  -5  10       12.31       12.53      4.41 o
  -5  -4  10        0.53        1.73      3.14 o
  -4  -4  10        4.20        3.53      3.61 o
  -3  -4  10        0.18        0.00      3.52 o
  -2  -4  10       10.48       16.91      3.98 o
  -1  -4  10       17.71       19.14      3.73 o
   0  -4  10      181.79      175.49      7.84 o
   1  -4  10        3.50        5.49      3.89 o
   2  -4  10       16.60       15.20      4.63 o
  -6  -3  10        2.69        5.21      3.04 o
  -5  -3  10        7.14        9.49      3.20 o
  -4  -3  10        0.37        0.00      3.42 o
  -3  -3  10       13.28        7.63      3.49 o
  -2  -3  10        0.08        0.00      3.21 o
  -1  -3  10      122.20      129.00      6.95 o
   0  -3  10        1.62        3.34      3.10 o
   1  -3  10        1.41        3.59      3.44 o
   2  -3  10       14.87       16.28      5.04 o
   3  -3  10        1.89        2.20      4.74 o
  -6  -2  10        0.89        1.98      3.12 o
  -5  -2  10        0.94        0.00      3.01 o
  -4  -2  10      120.90      125.35      4.84 o
  -3  -2  10        6.91        5.77      2.29 o
  -2  -2  10       47.34       45.31      3.09 o
  -1  -2  10        0.17        0.73      2.22 o
   0  -2  10      115.02      117.74      4.32 o
   1  -2  10       55.06       62.32      3.50 o
   2  -2  10       30.49       32.36      3.99 o
   3  -2  10       38.49       30.76      4.17 o
   4  -2  10        8.83        7.44      5.23 o
  -6  -1  10        5.51        3.58      2.34 o
  -5  -1  10       32.09       27.66      2.79 o
  -4  -1  10       20.06       25.79      2.21 o
  -3  -1  10        2.41        4.16      1.77 o
  -2  -1  10       98.39       86.11      3.64 o
  -1  -1  10       55.92       61.96      3.26 o
   0  -1  10        1.37        2.65      2.24 o
   1  -1  10        0.51        0.02      2.26 o
   2  -1  10       20.84       20.23      2.50 o
   3  -1  10       14.70       20.68      2.60 o
   4  -1  10       22.69       22.78      4.24 o
   5  -1  10        7.24        9.68      5.23 o
  -6   0  10        3.09        1.79      2.37 o
  -5   0  10        0.63        0.00      2.16 o
  -4   0  10        0.01        0.96      1.84 o
  -3   0  10       20.78       23.84      2.23 o
  -2   0  10      227.33      228.76      4.90 o
  -1   0  10      148.76      142.60      3.86 o
   0   0  10      286.64      269.14      4.97 o
   1   0  10        7.79        7.23      2.00 o
   2   0  10       81.75       85.25      3.15 o
   3   0  10       50.86       58.52      3.54 o
   4   0  10       13.75       13.46      3.32 o
   5   0  10        0.16        0.90      3.92 o
  -6   1  10        0.57        1.28      2.99 o
  -5   1  10       69.90       54.00      4.68 o
  -4   1  10       13.82       15.21      2.18 o
  -3   1  10        0.01        0.90      2.01 o
  -2   1  10       32.45       34.52      2.52 o
  -1   1  10      137.59      135.14      3.80 o
   0   1  10       75.09       79.10      3.23 o
   1   1  10      405.61      400.52      6.37 o
   2   1  10       18.49       18.33      2.17 o
   3   1  10        0.42        2.27      1.90 o
   4   1  10        2.57        2.18      2.24 o
   5   1  10       74.26       82.15      5.09 o
   6   1  10       17.66       13.18      4.93 o
  -6   2  10       15.86       13.79      3.75 o
  -5   2  10       41.69       40.83      4.82 o
  -4   2  10       83.30       96.05      4.19 o
  -3   2  10       18.02       18.49      2.24 o
  -2   2  10      200.34      211.93      5.95 o
  -1   2  10       33.86       37.60      2.80 o
   0   2  10      154.34      146.99      3.65 o
   1   2  10      120.50      112.73      3.83 o
   2   2  10      323.95      324.96      5.37 o
   3   2  10        5.69        6.84      1.89 o
   4   2  10      138.74      138.42      4.25 o
   5   2  10        5.55        1.24      4.04 o
   6   2  10        1.49        5.46      4.36 o
  -5   3  10       38.59       43.60      4.54 o
  -4   3  10        4.00        4.74      2.56 o
  -3   3  10        4.97        2.83      2.41 o
  -2   3  10        2.03        4.46      2.10 o
  -1   3  10        0.85        0.84      2.38 o
   0   3  10       10.53       10.97      2.29 o
   1   3  10       24.14       21.34      2.00 o
   2   3  10       98.93       94.66      3.58 o
   3   3  10      234.05      221.94      4.64 o
   4   3  10        0.28        1.12      1.93 o
   5   3  10        2.24        3.94      2.40 o
   6   3  10        8.46        6.26      4.08 o
  -5   4  10       23.81       32.61      4.27 o
  -4   4  10       45.37       54.56      3.94 o
  -3   4  10       22.26       25.20      3.32 o
  -2   4  10       37.91       35.62      3.73 o
  -1   4  10       24.78       24.53      3.46 o
   0   4  10        1.26        4.59      2.54 o
   1   4  10      378.17      365.70      6.28 o
   2   4  10       13.71       11.91      2.22 o
   3   4  10        0.93        3.33      1.70 o
   4   4  10       93.38       84.42      3.49 o
   5   4  10       11.35        9.63      2.62 o
   6   4  10       56.25       67.46      5.11 o
  -4   5  10        4.52        4.53      3.19 o
  -3   5  10        0.02        4.56      2.63 o
  -2   5  10       33.96       40.21      4.44 o
  -1   5  10       57.40       56.62      4.63 o
   0   5  10       28.08       21.15      3.73 o
   1   5  10       48.35       56.36      3.13 o
   2   5  10      173.78      166.11      4.68 o
   3   5  10       45.51       42.07      2.96 o
   4   5  10       14.38       17.94      2.36 o
   5   5  10        0.31        2.34      2.12 o
   6   5  10       17.83       21.66      3.29 o
  -4   6  10        4.77        6.65      3.64 o
  -3   6  10       13.23       18.40      3.15 o
  -2   6  10      126.75      121.32      5.78 o
  -1   6  10       19.40       13.94      3.57 o
   0   6  10       95.28      108.13      5.86 o
   1   6  10        0.04        0.00      2.45 o
   2   6  10       69.42       72.86      3.44 o
   3   6  10      137.03      132.29      4.42 o
   4   6  10       67.48       59.67      3.42 o
   5   6  10        0.02        1.33      2.43 o
   6   6  10       26.34       25.57      3.45 o
  -3   7  10       29.90       26.28      3.47 o
  -2   7  10       15.87       13.49      3.15 o
  -1   7  10        1.30        3.34      3.12 o
   0   7  10        6.88        4.42      3.60 o
   1   7  10       38.40       30.00      3.23 o
   2   7  10        0.10        0.00      2.68 o
   3   7  10        4.87        5.93      2.62 o
   4   7  10        2.91        3.09      2.26 o
   5   7  10       47.09       51.60      3.97 o
   6   7  10        0.01        1.55      2.81 o
  -2   8  10        1.93        2.10      3.33 o
  -1   8  10        3.83        9.26      3.40 o
   0   8  10        1.00        4.92      3.09 o
   1   8  10        8.51        5.77      2.80 o
   2   8  10       36.27       30.20      3.62 o
   3   8  10       22.06       18.97      3.00 o
   4   8  10       80.62       83.12      4.40 o
   5   8  10       45.24       43.83      3.60 o
   6   8  10        8.70        7.19      3.23 o
  -1   9  10       18.28       14.03      3.70 o
   0   9  10       44.86       38.30      5.17 o
   1   9  10       36.59       42.97      4.02 o
   2   9  10        8.53       13.16      3.29 o
   3   9  10       19.81       14.38      3.49 o
   4   9  10       28.46       37.36      5.19 o
   5   9  10        0.74        5.63      3.16 o
   1  10  10        1.37        0.80      4.09 o
   2  10  10        9.63       12.24      3.63 o
   3  10  10       39.88       45.50      4.49 o
   4  10  10       28.79       33.68      4.23 o
  -2  -5  11       10.15       10.91      5.07 o
  -1  -5  11        3.35        4.61      4.36 o
  -4  -4  11        0.02        0.00      3.43 o
  -3  -4  11       16.38       16.84      3.65 o
  -2  -4  11       17.05       11.74      3.93 o
  -1  -4  11        3.63        0.00      4.87 o
   0  -4  11        0.10        3.72      4.18 o
   1  -4  11       54.91       52.33      6.35 o
  -5  -3  11        1.10        2.94      3.40 o
  -4  -3  11       23.07       17.84      4.22 o
  -3  -3  11       15.25       19.82      4.07 o
  -2  -3  11       26.03       24.58      4.04 o
  -1  -3  11       27.57       26.36      4.54 o
   0  -3  11       73.81       66.95      6.53 o
   1  -3  11        5.66        9.12      4.67 o
   2  -3  11        0.18        4.22      4.21 o
  -5  -2  11        2.82        1.18      3.13 o
  -4  -2  11       14.94       12.26      2.97 o
  -3  -2  11        0.79        3.75      2.91 o
  -2  -2  11       30.54       34.31      3.62 o
  -1  -2  11       18.64       17.55      2.93 o
   0  -2  11       38.27       36.41      3.64 o
   1  -2  11       15.05       14.04      2.80 o
   2  -2  11       16.47       10.87      4.24 o
   3  -2  11       42.83       34.17      4.57 o
  -5  -1  11        0.50        5.26      2.54 o
  -4  -1  11        0.14        0.00      2.12 o
  -3  -1  11        0.81        2.64      2.19 o
  -2  -1  11       24.23       23.95      2.61 o
  -1  -1  11       36.59       28.50      2.72 o
   0  -1  11        3.17        6.32      2.31 o
   1  -1  11        0.01        2.71      2.37 o
   2  -1  11        2.68        2.67      2.50 o
   3  -1  11       18.64       21.10      2.64 o
   4  -1  11        2.06        3.95      4.39 o
  -5   0  11       39.64       34.31      2.84 o
  -4   0  11       65.37       65.10      3.28 o
  -3   0  11       32.72       32.53      2.50 o
  -2   0  11        0.34        1.53      2.11 o
  -1   0  11        3.46        1.98      2.29 o
   0   0  11       20.38       30.11      2.88 o
   1   0  11       74.38       71.90      3.65 o
   2   0  11        3.98        7.38      2.48 o
   3   0  11        0.01        0.00      2.45 o
   4   0  11       20.12       20.19      3.48 o
  -5   1  11      193.07      183.91      8.66 o
  -4   1  11       95.09       84.17      5.39 o
  -3   1  11       37.16       28.01      2.61 o
  -2   1  11        4.01        1.87      2.00 o
  -1   1  11       44.50       50.75      2.93 o
   0   1  11       70.58       68.47      3.24 o
   1   1  11       14.27       16.56      2.73 o
   2   1  11       20.65       21.22      2.45 o
   3   1  11        0.06        0.36      2.25 o
   4   1  11        0.20        0.00      2.33 o
   5   1  11       30.85       18.64      4.65 o
  -5   2  11        0.57        0.00      3.24 o
  -4   2  11        6.66        4.14      2.73 o
  -3   2  11      112.41      116.95      4.71 o
  -2   2  11        0.79        2.46      2.13 o
  -1   2  11        0.05        0.83      2.11 o
   0   2  11       19.48       26.48      2.59 o
   1   2  11       25.36       24.47      2.44 o
   2   2  11        5.12        4.91      2.14 o
   3   2  11        4.95        4.50      2.00 o
   4   2  11       23.98       17.45      2.42 o
   5   2  11       11.39        3.43      3.66 o
  -5   3  11        0.04        3.45      3.71 o
  -4   3  11       16.24       11.92      3.76 o
  -3   3  11        9.22        8.79      3.07 o
  -2   3  11        3.37        3.91      2.90 o
  -1   3  11      151.71      136.05      4.63 o
   0   3  11        5.05        8.35      2.18 o
   1   3  11       35.36       28.88      2.75 o
   2   3  11      121.76      119.35      4.06 o
   3   3  11       28.26       26.30      2.53 o
   4   3  11        3.63        2.17      2.02 o
   5   3  11       11.55       11.50      3.55 o
   6   3  11        0.71        3.16      4.28 o
  -4   4  11        6.18        6.92      3.78 o
  -3   4  11        7.60        5.32      2.94 o
  -2   4  11       47.01       56.84      4.60 o
  -1   4  11       52.66       65.10      4.70 o
   0   4  11       50.09       53.85      4.05 o
   1   4  11      123.04      130.50      4.80 o
   2   4  11       28.78       25.19      2.47 o
   3   4  11      199.25      196.72      4.74 o
   4   4  11        0.17        4.12      2.48 o
   5   4  11       21.50       20.91      3.16 o
   6   4  11        7.90        6.64      3.79 o
  -4   5  11        2.31        1.07      3.36 o
  -3   5  11        4.11        4.48      3.11 o
  -2   5  11       66.71       72.79      5.25 o
  -1   5  11        0.08        3.43      3.26 o
   0   5  11       28.19       28.13      3.85 o
   1   5  11      235.93      248.34      8.53 o
   2   5  11      168.18      152.98      7.14 o
   3   5  11        0.60        0.00      2.29 o
   4   5  11       66.86       59.18      3.29 o
   5   5  11      116.48      124.45      4.78 o
   6   5  11        0.28        2.57      3.33 o
  -3   6  11        1.87        0.73      3.09 o
  -2   6  11        4.56        6.14      4.16 o
  -1   6  11       19.35       15.81      3.89 o
   0   6  11      175.99      190.70      7.55 o
   1   6  11      129.71      129.70      8.64 o
   2   6  11       62.41       60.15      3.71 o
   3   6  11       61.38       55.33      3.31 o
   4   6  11       41.27       39.22      2.96 o
   5   6  11       43.52       49.32      3.50 o
   6   6  11        7.17        5.79      3.30 o
  -3   7  11       16.88       18.22      3.36 o
  -2   7  11        8.57        6.64      3.11 o
  -1   7  11        8.96       12.01      3.69 o
   0   7  11        0.70        0.53      3.59 o
   1   7  11       10.53       15.42      4.21 o
   2   7  11       15.91       10.25      2.63 o
   3   7  11        9.10        7.76      2.52 o
   4   7  11        1.62        6.62      2.31 o
   5   7  11       18.65       15.11      2.86 o
  -2   8  11        7.90        4.56      3.64 o
  -1   8  11        6.56        7.05      3.33 o
   0   8  11        3.87        1.77      3.82 o
   1   8  11       39.30       47.73      4.91 o
   2   8  11       38.10       40.62      4.86 o
   3   8  11        0.60        0.00      2.74 o
   4   8  11       33.23       37.08      3.51 o
   5   8  11        2.54        1.82      3.11 o
   0   9  11       19.12       18.23      4.61 o
   1   9  11       45.04       51.76      5.37 o
   2   9  11        2.29        0.00      3.99 o
   3   9  11       55.56       54.62      4.14 o
   4   9  11        9.81       11.55      3.48 o
  -4  -3  12       10.49        6.09      3.74 o
  -3  -3  12        2.14        5.80      4.01 o
  -2  -3  12       18.60       20.24      4.04 o
  -1  -3  12       57.25       68.82      5.90 o
   0  -3  12        1.69        0.00      4.92 o
   1  -3  12        3.70        2.34      4.59 o
  -4  -2  12       19.17       21.21      3.88 o
  -3  -2  12       11.29        7.65      3.08 o
  -2  -2  12        1.68        5.49      2.99 o
  -1  -2  12        4.73        0.57      3.22 o
   0  -2  12        0.01        1.17      3.18 o
   1  -2  12       19.06       22.77      4.97 o
   2  -2  12       64.27       62.88      6.34 o
  -5  -1  12       11.15       15.84      3.66 o
  -4  -1  12       11.70       10.53      2.88 o
  -3  -1  12       12.51       16.92      2.71 o
  -2  -1  12        2.38        5.57      2.56 o
  -1  -1  12        0.33        2.42      2.45 o
   0  -1  12      100.82       92.49      4.28 o
   1  -1  12       15.57       20.47      3.05 o
   2  -1  12       10.72       13.54      2.90 o
   3  -1  12        0.17        0.26      3.27 o
  -5   0  12       22.71       17.59      3.18 o
  -4   0  12       10.35       12.66      2.37 o
  -3   0  12       17.93       15.93      2.47 o
  -2   0  12       41.62       45.70      3.18 o
  -1   0  12       14.64       12.74      2.53 o
   0   0  12       16.97       15.43      2.74 o
   1   0  12        0.02        0.00      2.52 o
   2   0  12       45.23       47.89      3.71 o
   3   0  12       35.71       31.19      3.16 o
   4   0  12       28.17       33.81      4.11 o
  -5   1  12       44.91       40.67      4.32 o
  -4   1  12       68.13       76.70      5.03 o
  -3   1  12       17.87       23.35      2.50 o
  -2   1  12        1.02        1.59      2.33 o
  -1   1  12        1.94        0.00      2.39 o
   0   1  12        0.94        1.77      2.49 o
   1   1  12        8.53       13.34      2.52 o
   2   1  12      135.19      132.06      5.05 o
   3   1  12        0.00        0.00      2.35 o
   4   1  12        3.07        2.85      3.12 o
  -4   2  12       16.68       18.90      4.18 o
  -3   2  12        4.86        5.52      2.94 o
  -2   2  12        1.25        1.44      2.21 o
  -1   2  12       11.33       13.02      2.38 o
   0   2  12       50.75       47.59      3.08 o
   1   2  12       16.17       12.93      2.46 o
   2   2  12        0.38        1.47      2.30 o
   3   2  12        9.46       13.57      2.33 o
   4   2  12       41.45       45.34      3.57 o
   5   2  12        0.64        2.58      3.94 o
  -4   3  12        6.23        7.95      3.75 o
  -3   3  12        1.11        2.83      3.01 o
  -2   3  12        2.38        4.21      3.02 o
  -1   3  12       13.05       12.69      2.68 o
   0   3  12       13.97       13.15      2.42 o
   1   3  12      177.20      150.02      4.98 o
   2   3  12       20.46       21.60      2.85 o
   3   3  12       25.32       24.04      2.87 o
   4   3  12       34.62       33.52      2.90 o
   5   3  12        0.52        2.37      4.10 o
  -4   4  12        0.12        0.20      4.26 o
  -3   4  12        0.17        0.00      3.10 o
  -2   4  12        2.72        3.27      3.17 o
  -1   4  12       17.25       17.01      3.37 o
   0   4  12       16.67       20.80      3.39 o
   1   4  12       68.14       69.05      4.04 o
   2   4  12       20.86       17.73      2.95 o
   3   4  12       54.24       51.62      2.99 o
   4   4  12       20.08       16.66      2.67 o
   5   4  12       49.53       61.30      5.70 o
  -3   5  12        8.93        8.40      3.36 o
  -2   5  12       72.32       71.61      5.22 o
  -1   5  12       44.25       42.50      4.52 o
   0   5  12       52.34       64.15      5.64 o
   1   5  12        0.96        4.89      3.11 o
   2   5  12       68.30       67.15      4.10 o
   3   5  12       46.83       34.91      3.16 o
   4   5  12        8.76        5.87      2.28 o
   5   5  12        0.29        2.72      2.51 o
  -3   6  12       29.91       29.36      4.18 o
  -2   6  12        7.23        4.64      3.22 o
  -1   6  12        7.17        6.61      3.64 o
   0   6  12       40.06       32.54      4.20 o
   1   6  12      259.94      235.91      7.82 o
   2   6  12        1.55        2.16      3.37 o
   3   6  12        1.76        1.67      2.89 o
   4   6  12       34.71       41.88      2.92 o
   5   6  12       11.78       14.05      2.58 o
  -2   7  12       12.12       13.07      3.69 o
  -1   7  12       29.81       28.51      4.24 o
   0   7  12        8.28        9.00      3.90 o
   1   7  12        3.18        3.37      3.80 o
   2   7  12       40.19       44.36      4.36 o
   3   7  12        0.13        1.03      3.13 o
   4   7  12       33.74       34.90      3.41 o
   5   7  12       14.84       11.43      2.99 o
  -1   8  12       31.81       31.87      4.71 o
   0   8  12        1.03        0.00      4.08 o
   1   8  12       31.00       25.97      4.60 o
   2   8  12        4.33        2.94      3.63 o
   3   8  12       29.36       27.93      3.91 o
   4   8  12       53.40       58.44      4.33 o
   1   9  12       12.35       15.06      4.06 o
   2   9  12        5.85        7.44      4.46 o
   3   9  12       29.31       24.83      3.65 o
  -2  -2  13        0.15        0.03      3.49 o
  -1  -2  13        0.65        2.38      3.41 o
   0  -2  13        0.48        0.11      4.12 o
  -3  -1  13       33.85       38.35      3.60 o
  -2  -1  13        5.39        4.57      2.75 o
  -1  -1  13        9.69       10.44      2.85 o
   0  -1  13        0.94        3.48      2.85 o
   1  -1  13       12.83       16.38      3.20 o
   2  -1  13       38.95       41.50      4.06 o
  -4   0  13        9.17        5.14      3.09 o
  -3   0  13        5.64        7.97      2.43 o
  -2   0  13        0.08        2.88      2.42 o
  -1   0  13       55.58       55.44      3.58 o
   0   0  13        6.36        6.37      2.61 o
   1   0  13       17.83       14.80      2.85 o
   2   0  13        1.50        3.96      2.78 o
  -4   1  13        2.88        0.00      3.76 o
  -3   1  13        5.06        5.75      2.50 o
  -2   1  13       50.09       53.59      3.66 o
  -1   1  13       17.59       20.46      3.10 o
   0   1  13       25.96       24.02      3.02 o
   1   1  13        5.91        8.29      2.79 o
   2   1  13        8.48        8.22      2.76 o
   3   1  13       10.28        8.70      3.00 o
  -4   2  13        0.23        0.00      3.69 o
  -3   2  13        0.67        0.00      2.94 o
  -2   2  13        3.39        3.23      2.90 o
  -1   2  13        9.86        8.07      2.54 o
   0   2  13        0.01        0.02      2.50 o
   1   2  13       34.91       33.99      3.27 o
   2   2  13        0.48        0.00      2.98 o
   3   2  13        8.76        8.62      2.89 o
   4   2  13        0.52        0.38      3.04 o
  -3   3  13        4.34        7.23      3.20 o
  -2   3  13       30.90       25.04      3.40 o
  -1   3  13        1.50        3.10      2.72 o
   0   3  13        0.14        0.96      2.87 o
   1   3  13       98.13       97.53      5.03 o
   2   3  13        9.06       12.32      3.05 o
   3   3  13        3.62        3.73      2.51 o
   4   3  13        2.06        1.69      2.65 o
  -3   4  13        0.00        0.00      3.37 o
  -2   4  13       54.77       49.57      5.08 o
  -1   4  13        3.46        2.63      2.87 o
   0   4  13       24.16       26.48      4.57 o
   1   4  13        9.59        7.87      3.19 o
   2   4  13       71.16       75.85      4.08 o
   3   4  13        0.26        0.00      2.38 o
   4   4  13        1.07        2.72      2.55 o
  -2   5  13       56.26       54.47      4.83 o
  -1   5  13        2.23        3.04      3.33 o
   0   5  13      149.03      152.11      6.53 o
   1   5  13       29.89       28.64      3.88 o
   2   5  13        1.07        3.20      3.00 o
   3   5  13        6.88       10.25      2.88 o
   4   5  13       18.63       13.78      2.90 o
  -2   6  13        8.19        8.09      3.62 o
  -1   6  13        2.50        3.60      3.22 o
   0   6  13       25.99       24.60      4.13 o
   1   6  13        1.46        1.77      3.35 o
   2   6  13        2.04        2.78      3.31 o
   3   6  13       11.56       10.64      3.08 o
   4   6  13        7.03        9.98      2.66 o
  -1   7  13       10.93       19.97      4.22 o
   0   7  13       15.92       14.31      3.87 o
   1   7  13        0.58        0.00      3.36 o
   2   7  13       59.71       57.34      4.92 o
   3   7  13        7.02        9.56      3.41 o
   4   7  13       57.52       67.24      5.08 o
   1   8  13       15.12       12.72      4.33 o
   2   8  13        2.18        0.45      3.60 o
  -2   0  14        1.91        2.53      3.01 o
  -1   0  14       10.90       21.62      3.30 o
   0   0  14        1.47        4.86      3.10 o
   1   0  14       10.40       11.77      3.37 o
  -2   1  14        8.99       11.89      2.80 o
  -1   1  14        1.03        0.00      2.68 o
   0   1  14        8.06        6.25      2.92 o
   1   1  14       17.67       20.53      2.99 o
   2   1  14       24.24       29.73      3.89 o
  -2   2  14        2.27        5.60      2.89 o
  -1   2  14        9.90        7.95      3.02 o
   0   2  14       18.06       17.10      3.27 o
   1   2  14       20.38       17.25      3.33 o
   2   2  14        0.90        0.53      2.90 o
  -2   3  14       39.02       42.09      4.40 o
  -1   3  14        2.49        6.94      3.30 o
   0   3  14        9.51        9.25      3.99 o
   1   3  14        5.28        9.99      3.18 o
   2   3  14        0.14        0.00      3.07 o
   3   3  14       38.43       36.29      3.92 o
  -2   4  14       31.50       32.03      3.88 o
  -1   4  14        0.97        0.62      3.11 o
   0   4  14       17.70       17.32      3.43 o
   1   4  14        9.04        8.94      3.29 o
   2   4  14       33.35       29.25      4.05 o
   3   4  14        0.62        0.36      2.74 o
  -1   5  14        2.64        1.80      3.50 o
   0   5  14       60.28       65.25      4.88 o
   1   5  14       59.02       48.15      4.57 o
   2   5  14       16.72       15.88      3.26 o
   3   5  14        3.69        3.90      2.83 o
   0   6  14        4.45        3.37      3.46 o
   1   6  14        0.14        0.00      3.47 o
   2   6  14        9.08        6.07      3.43 o
 
